# Supplementary material for: Outcomes of an HIV cohort after a decade of comprehensive care at Newlands Clinic in Harare, Zimbabwe: TENART cohort
Source: PLoS One. 2017 Oct 24;12(10):e0186726. doi: 10.1371/journal.pone.0186726 (PMC5655537; doi:10.1371/journal.pone.0186726)
Supplement: S1 File — TENART cohort dataset. (XLSX) [file pone.0186726.s001.xlsx]

## Sheet: Sheet1
PatientID	Gender	Status	BaselineAge	BaselineCD4	CD4 Count	Last_ViralLoad	PTB	Time between TB and Enrollment	TB before enrolling	Time to PTB relapse	PTB Relapse	EPTB	TimeToEPTB	BP	DM	Any Cancer	Cancer History	2nd LineAge	2nd Line	1st Line Duration	2nd Line Duration	ART Duration	WHO stage	WHO 3/4	Any Crypto Disease	Diagnosis	CryptoM_Rec	2nd Crypto Dx	3rd Crypto	Cutaneous Crypto	Pulmonary Crypto	Any Adverse Event	d4T Neuropathy	Lipodystrophy	Lipoatrophy	AZT Anemia	Other Adverse Event	Crypto History	Crypto on ART	Failing ART	Suppressed on ART	PTB in Care	EPTB History	EPTB in Care	First Cancer	2nd Cancer	BP Age	Age Category	LTFU 1st Year
1	Male	Active	4	250	565	20	0		0		0	0		0	0	0	0	14	1	514	44	558	WHO stage 3	WHO stage 3/4	0							0	0	0	0	0	0	0	0	0	1	0	0	0				<5	0
2	Male	Active	11	292	374	20	1	-478	1	775	1	0		0	0	0	0		0	558		558	WHO stage 2	WHO stage 1/2	0							0	0	0	0	0	0	0	0	0	1	1	0	0				5-11	0
3	Male	Active	2	564	1312	20	0		0		0	0		0	0	0	0	3	1	94	468	562	WHO stage 3	WHO stage 3/4	0							0	0	0	0	0	0	0	0	0	1	0	0	0				<5	0
4	Male	Active	35	21	479	24	1	-1	1		0	0		0	0	0	0		0	554		554	WHO stage 3	WHO stage 3/4	0							0	0	0	0	0	0	0	0	0	1	0	0	0				25-40	0
5	Male	Active	36	88	316	20	0		0		0	0		0	0	0	0		0	642		642	WHO stage 2	WHO stage 1/2	0							1	0	1	0	0	0	0	0	0	1	0	0	0				25-40	0
6	Male	Active	45	87	291	20	0		0		0	0		1	0	0	0		0	645		645	WHO stage 3	WHO stage 3/4	0							1	1	0	1	0	0	0	0	0	1	0	0	0			56.4411	41-65	0
7	Male	Active	56	109	405	20	0		0		0	0		1	0	0	0		0	604		604	WHO stage 3	WHO stage 3/4	0							1	1	0	0	0	0	0	0	0	1	0	0	0			55.7096	41-65	0
8	Male	Transferred Out	39	78	240		0		0		0	0		0	0	0	0		0	163		163	WHO stage 2	WHO stage 1/2	0							0	0	0	0	0	0	0	0	1	0	0	0	0				25-40	0
9	Male	Active	39	178	452	20	1	-144	1		0	0		0	0	0	0	41	1	84	443	527	WHO stage 4	WHO stage 3/4	0							0	0	0	0	0	0	0	0	0	1	0	0	0				25-40	0
10	Male	Deceased	40	156	585	20	0		0		0	0		1	0	0	0	46	1	273	274	547	WHO stage 3	WHO stage 3/4	0							1	1	0	0	0	0	0	0	0	1	0	0	0			50.7836	25-40	0
11	Male	Active	3	307	799	20	0		0		0	0		0	0	0	0		0	623		623	WHO stage 2	WHO stage 1/2	0							0	0	0	0	0	0	0	0	0	1	0	0	0				<5	0
12	Male	Active	46	168	467	20	0		0		0	0		1	0	0	0		0	593		593	WHO stage 3	WHO stage 3/4	0							1	1	0	0	0	0	0	0	0	1	0	0	0			55.1233	41-65	0
13	Male	Active	40	124	389	20	1	10	0		0	1	481	0	0	0	0	49	1	475	163	638	WHO stage 3	WHO stage 3/4	0							0	0	0	0	0	0	0	0	0	1	1	0	1				25-40	0
14	Male	Active	10	771	896	20	1	4	0		0	0		0	0	0	0		0	589		589	WHO stage 3	WHO stage 3/4	0							1	0	0	0	0	1	0	0	0	1	1	0	0				5-11	0
15	Male	Active	30	107	346	20	0		0		0	0		0	0	0	0		0	548		548	WHO stage 3	WHO stage 3/4	0							1	1	0	0	0	0	0	0	0	1	0	0	0				25-40	0
16	Male	Active	38	114	340	20	0		0		0	0		0	0	0	0		0	562		562	WHO stage 4	WHO stage 3/4	0							1	1	0	0	0	0	0	0	0	1	0	0	0				25-40	0
17	Male	Lost to Follow Up	8	12			0		0		0	0		0	0	0	0		0	9		9	WHO stage 3	WHO stage 3/4	0							0	0	0	0	0	0	0	0	1	0	0	0	0				5-11	1
18	Male	Active	11	129	516	20	0		0		0	0		0	0	0	0	20	1	483	119	602	WHO stage 1	WHO stage 1/2	0							0	0	0	0	0	0	0	0	0	1	0	0	0				5-11	0
19	Male	Transferred Out	37	35	173		1	-12	1		0	0		0	0	0	0		0	67		67	WHO stage 3	WHO stage 3/4	0							0	0	0	0	0	0	0	0	1	0	0	0	0				25-40	0
20	Male	Active	5	83	1008	20	0		0		0	0		0	0	0	0		0	611		611	WHO stage 4	WHO stage 3/4	0							0	0	0	0	0	0	0	0	0	1	0	0	0				<5	0
21	Male	Transferred Out	66	120	203		0		0		0	0		0	0	0	0		0	26		26	WHO stage 2	WHO stage 1/2	0							0	0	0	0	0	0	0	0	1	0	0	0	0				>65	0
22	Male	Active	10	476	598	20	0		0		0	0		0	0	0	0		0	543		543	WHO stage 3	WHO stage 3/4	0							0	0	0	0	0	0	0	0	0	1	0	0	0				5-11	0
23	Male	Active	6	44	470	20	0		0		0	0		0	0	0	0		0	643		643	WHO stage 3	WHO stage 3/4	0							0	0	0	0	0	0	0	0	0	1	0	0	0				5-11	0
24	Male	Active	37	36	314	20	0		0		0	0		1	0	0	0	39	1	117	446	563	WHO stage 2	WHO stage 1/2	0							1	1	0	0	0	0	0	0	0	1	0	0	0			39.7973	25-40	0
25	Male	Active	13	17	421	30	0		0		0	0		0	0	0	0		0	534		534	WHO stage 2	WHO stage 1/2	0							0	0	0	0	0	0	0	0	0	1	0	0	0				12-24	0
26	Male	Active	32	205	510	20	1	8	0		0	0		0	0	0	0		0	529		529	WHO stage 2	WHO stage 1/2	0							1	1	0	0	0	0	0	0	0	1	1	0	0				25-40	0
27	Male	Active	36	99	529	20	0		0		0	0		0	0	0	0		0	598		598	WHO stage 2	WHO stage 1/2	0							1	0	1	1	0	0	0	0	0	1	0	0	0				25-40	0
28	Male	Active	45	70	417	20	0		0		0	0		0	0	0	0		0	598		598	WHO stage 2	WHO stage 1/2	0							1	1	0	0	0	0	0	0	0	1	0	0	0				41-65	0
29	Male	Active	11	229	346	11229	0		0		0	0		0	0	0	0	17	1	311	251	562	WHO stage 2	WHO stage 1/2	0							1	0	0	0	0	1	0	0	1	0	0	0	0				5-11	0
30	Male	Active	26	139	364	20	0		0		0	0		0	0	0	0		0	552		552	WHO stage 2	WHO stage 1/2	0							0	0	0	0	0	0	0	0	0	1	0	0	0				25-40	0
31	Male	Active	46	27	496	20	0		0		0	0		0	0	0	0		0	610		610	WHO stage 3	WHO stage 3/4	0							1	1	0	0	0	0	0	0	0	1	0	0	0				41-65	0
32	Male	Active	12	6	478	199	1	-3	1		0	0		0	0	0	0	13	1	69	541	610	WHO stage 4	WHO stage 3/4	0							0	0	0	0	0	0	0	0	0	0	0	0	0				5-11	0
33	Male	Active	57	97	466	20	0		0		0	0		1	0	0	0		0	596		596	WHO stage 2	WHO stage 1/2	0							1	1	0	0	0	0	0	0	0	1	0	0	0			63.189	41-65	0
34	Male	Otherwise Inactive	47	661	209		0		0		0	0		0	0	0	0		0	81		81	WHO stage 3	WHO stage 3/4	0							1	1	0	0	0	0	0	0	1	0	0	0	0				41-65	0
35	Male	Active	31	166	278	20	1	-10	1		0	0		0	0	0	0		0	642		642	WHO stage 3	WHO stage 3/4	0							1	1	0	0	0	0	0	0	0	1	0	0	0				25-40	0
36	Male	Active	12	177	301	20	0		0		0	0		0	0	0	0	19	1	355	198	553	WHO stage 2	WHO stage 1/2	0							0	0	0	0	0	0	0	0	0	1	0	0	0				5-11	0
37	Male	Active	11	184	345	130	1	-80	1		0	0		0	0	0	0	21	1	468	93	561	WHO stage 3	WHO stage 3/4	0							0	0	0	0	0	0	0	0	0	0	0	0	0				5-11	0
38	Male	Deceased	34	86	176	890	1	51	0		0	1	403	0	0	0	0	43	1	446	156	602	WHO stage 3	WHO stage 3/4	0							1	0	0	1	0	0	0	0	0	0	1	0	1				25-40	0
39	Male	Active	14	200	332	20	1	-131	1		0	0		0	0	0	0		0	540		540	WHO stage 3	WHO stage 3/4	0							1	0	0	0	0	1	0	0	0	1	0	0	0				12-24	0
40	Male	Active	35	225	257	20	1	-406	1		0	0		0	0	0	0		0	540		540	WHO stage 3	WHO stage 3/4	0							1	1	0	0	0	0	0	0	0	1	0	0	0				25-40	0
41	Male	Active	34	351	689	20	0		0		0	1	-29	0	0	0	0		0	601		601	WHO stage 4	WHO stage 3/4	0							0	0	0	0	0	0	0	0	0	1	0	1	0				25-40	0
42	Male	Active	42	140	325	20	0		0		0	0		1	0	0	0		0	561		561	WHO stage 1	WHO stage 1/2	0							0	0	0	0	0	0	0	0	0	1	0	0	0			48.3808	41-65	0
43	Male	Active	39	146	624	20	0		0		0	0		0	0	0	0		0	583		583	WHO stage 2	WHO stage 1/2	0							0	0	0	0	0	0	0	0	0	1	0	0	0				25-40	0
44	Male	Active	5	748	581	20	0		0		0	0		0	0	0	0		0	543		543	WHO stage 3	WHO stage 3/4	0							1	0	0	1	0	0	0	0	0	1	0	0	0				<5	0
45	Male	Active	36	45	381	20	0		0		0	0		0	0	0	0		0	603		603	WHO stage 4	WHO stage 3/4	0							1	1	0	1	0	0	0	0	0	1	0	0	0				25-40	0
46	Male	Active	6	134	908	20	1	-11	1		0	0		0	0	0	0		0	548		548	WHO stage 3	WHO stage 3/4	0							1	0	1	0	0	0	0	0	0	1	0	0	0				5-11	0
47	Male	Active	4	48	83	161179	0		0		0	0		0	0	0	0	8	1	228	313	541	WHO stage 3	WHO stage 3/4	0							0	0	0	0	0	0	0	0	1	0	0	0	0				<5	0
48	Male	Active	35	38	461	20	0		0		0	0		0	0	0	0		0	560		560	WHO stage 4	WHO stage 3/4	0							1	0	1	1	0	0	0	0	0	1	0	0	0				25-40	0
49	Male	Deceased	9	173	21	4717926	1	-25	1	453	1	0		0	0	0	0	19	1	480	113	593	WHO stage 4	WHO stage 3/4	0							1	0	0	0	0	1	0	0	1	0	1	0	0				5-11	0
50	Male	Active	49	51	418	20	1	-306	1	269	1	0		0	0	0	0		0	543		543	WHO stage 4	WHO stage 3/4	0							0	0	0	0	0	0	0	0	0	1	1	0	0				41-65	0
51	Male	Active	34	46	268	20	1	0	0		0	0		0	0	0	0	38	1	229	364	593	WHO stage 4	WHO stage 3/4	0							1	1	0	0	0	0	0	0	0	1	0	0	0				25-40	0
52	Male	Active	35	119	283	20	0		0		0	0		0	0	0	0		0	553		553	WHO stage 2	WHO stage 1/2	0							1	1	0	0	0	0	0	0	0	1	0	0	0				25-40	0
53	Male	Active	7	161	282	140122	0		0		0	0		0	0	0	0		0	559		559	WHO stage 3	WHO stage 3/4	0							0	0	0	0	0	0	0	0	1	0	0	0	0				5-11	0
54	Male	Active	52	198	328	20	0		0		0	0		0	0	0	0		0	544		544	WHO stage 2	WHO stage 1/2	0							1	1	0	0	0	0	0	0	0	1	0	0	0				41-65	0
55	Male	Active	30	142	522	20	0		0		0	0		0	0	0	0		0	579		579	WHO stage 2	WHO stage 1/2	0							1	1	0	0	0	0	0	0	0	1	0	0	0				25-40	0
56	Male	Active	49	84	376	20	0		0		0	0		0	0	0	0		0	560		560	WHO stage 4	WHO stage 3/4	1	Meningitis, cryptococcal	0					1	1	0	0	0	0	1	0	0	1	0	0	0				41-65	0
57	Male	Active	14	354	594	20	0		0		0	1	250	0	0	0	0	20	1	287	302	589	WHO stage 3	WHO stage 3/4	0							0	0	0	0	0	0	0	0	0	1	0	0	1				12-24	0
58	Male	Active	35	124	265	20	0		0		0	0		0	1	0	0		0	643		643	WHO stage 3	WHO stage 3/4	0							1	1	0	0	0	0	0	0	0	1	0	0	0				25-40	0
59	Male	Active	7	251	363	20	0		0		0	0		0	0	0	0		0	555		555	WHO stage 3	WHO stage 3/4	0							0	0	0	0	0	0	0	0	0	1	0	0	0				5-11	0
60	Male	Transferred Out	13	44	218		0		0		0	0		0	0	0	0		0	467		467	WHO stage 3	WHO stage 3/4	0							1	0	0	0	0	1	0	0	1	0	0	0	0				12-24	0
61	Male	Active	12	46	344	21	0		0		0	0		0	0	0	0	20	1	426	129	555	WHO stage 3	WHO stage 3/4	0							0	0	0	0	0	0	0	0	0	1	0	0	0				5-11	0
62	Male	Active	41	16	347	20	0		0		0	0		0	0	0	0	45	1	190	423	613	WHO stage 2	WHO stage 1/2	0							1	1	0	0	0	0	0	0	0	1	0	0	0				41-65	0
63	Male	Active	31	225	394	20	0		0		0	0		0	0	0	0		0	546		546	WHO stage 2	WHO stage 1/2	0							1	0	1	1	0	0	0	0	0	1	0	0	0				25-40	0
64	Male	Active	48	147	498	20	0		0		0	0		1	1	0	0		0	581		581	WHO stage 2	WHO stage 1/2	0							1	1	0	0	0	0	0	0	0	1	0	0	0			41.0411	41-65	0
65	Male	Active	38	5	641	20	0		0		0	0		0	0	0	0		0	601		601	WHO stage 3	WHO stage 3/4	0							1	1	0	0	0	0	0	0	0	1	0	0	0				25-40	0
66	Male	Active	55	222	313	20	0		0		0	0		1	0	0	0		0	530		530	WHO stage 3	WHO stage 3/4	0							1	0	1	0	0	0	0	0	0	1	0	0	0			62.7671	41-65	0
67	Male	Lost to Follow Up	39	135			0		0		0	0		0	0	0	0		0	32		32	WHO stage 3	WHO stage 3/4	0							0	0	0	0	0	0	0	0	1	0	0	0	0				25-40	1
68	Male	Active	40	29	129	20	1	-10	1		0	0		0	0	0	0		0	551		551	WHO stage 3	WHO stage 3/4	0							1	1	0	0	0	0	0	0	0	1	0	0	0				25-40	0
69	Male	Active	32	45	230	20	1	445	0		0	0		0	0	0	0		0	575		575	WHO stage 3	WHO stage 3/4	0							0	0	0	0	0	0	0	0	0	1	1	0	0				25-40	0
70	Male	Active	35	69	516	80	1	374	0		0	0		0	0	0	0	43	1	398	180	578	WHO stage 3	WHO stage 3/4	0							0	0	0	0	0	0	0	0	0	0	1	0	0				25-40	0
71	Male	Active	36	47	534	20	0		0		0	0		0	0	0	0		0	551		551	WHO stage 3	WHO stage 3/4	0							1	1	0	0	0	0	0	0	0	1	0	0	0				25-40	0
72	Male	Active	39	148	440	20	0		0		0	0		0	0	0	0		0	549		549	WHO stage 1	WHO stage 1/2	0							1	0	0	0	0	1	0	0	0	1	0	0	0				25-40	0
73	Male	Active	34	34	843	22	0		0		0	0		0	0	0	0	37	1	168	361	529	WHO stage 2	WHO stage 1/2	0							1	0	0	0	0	1	0	0	0	1	0	0	0				25-40	0
74	Male	Active	11	8	622	20	1	134	0		0	0		0	0	0	0		0	590		590	WHO stage 4	WHO stage 3/4	1	Meningitis, cryptococcal	0					1	1	0	0	0	0	0	1	0	1	1	0	0				5-11	0
75	Male	Active	40	160	315	3712	0		0		0	1	-27	0	0	0	0		0	631		631	WHO stage 4	WHO stage 3/4	1	Meningitis, cryptococcal	0					0	0	0	0	0	0	0	1	1	0	0	1	0				25-40	0
76	Male	Active	33	21	318	447	0		0		0	0		0	0	1	0	33	1	0	560	560	WHO stage 3	WHO stage 3/4	0							0	0	0	0	0	0	0	0	0	0	0	0	0	Anogenital carcinoma			25-40	0
77	Male	Active	6	1228	692	20	0		0		0	0		0	0	0	0		0	583		583	WHO stage 3	WHO stage 3/4	0							0	0	0	0	0	0	0	0	0	1	0	0	0				5-11	0
78	Male	Active	39	54	337	20	1	-2	1		0	0		0	0	0	0		0	525		525	WHO stage 3	WHO stage 3/4	0							1	1	0	0	0	0	0	0	0	1	0	0	0				25-40	0
79	Male	Active	33	37	374	20	1	-1	1		0	0		0	0	0	0		0	638		638	WHO stage 4	WHO stage 3/4	1	Meningitis, cryptococcal	1	Meningitis, cryptococcal				1	0	0	1	0	0	0	1	0	1	0	0	0				25-40	0
80	Male	Active	38	87	512	20	0		0		0	0		0	0	0	0		0	595		595	WHO stage 3	WHO stage 3/4	0							0	0	0	0	0	0	0	0	0	1	0	0	0				25-40	0
81	Male	Active	60	137	431	20	1	69	0		0	0		1	1	0	0		0	586		586	WHO stage 3	WHO stage 3/4	0							1	1	0	0	0	0	0	0	0	1	1	0	0			62.8548	41-65	0
82	Male	Transferred Out	15	270	528		0		0		0	0		0	0	0	0		0	314		314	WHO stage 3	WHO stage 3/4	0							0	0	0	0	0	0	0	0	1	0	0	0	0				12-24	0
83	Male	Transferred Out	41	314	207		1	-39	1		0	0		0	0	0	0		0	370		370	WHO stage 3	WHO stage 3/4	0							1	1	0	1	0	0	0	0	1	0	0	0	0				41-65	0
84	Male	Active	7	300	190	20	0		0		0	0		0	0	0	0		0	582		582	WHO stage 3	WHO stage 3/4	0							0	0	0	0	0	0	0	0	0	1	0	0	0				5-11	0
85	Male	Lost to Follow Up	21	502	676	20	0		0		0	0		0	0	0	0		0	514		514	WHO stage 3	WHO stage 3/4	0							1	1	0	0	0	0	0	0	0	1	0	0	0				12-24	0
86	Male	Lost to Follow Up	35	5			1	-104	1		0	0		0	0	0	0		0	12		12	WHO stage 4	WHO stage 3/4	0							0	0	0	0	0	0	0	0	1	0	0	0	0				25-40	1
87	Male	Deceased	4	686	761	37	0		0		0	0		0	0	0	0		0	486		486	WHO stage 4	WHO stage 3/4	0							1	0	0	1	0	0	0	0	0	1	0	0	0				<5	0
88	Male	Active	59	4	386	53	0		0		0	0		1	0	0	0		0	580		580	WHO stage 4	WHO stage 3/4	0							1	0	0	1	0	0	0	0	0	0	0	0	0			65.9973	41-65	0
89	Male	Active	9	175	162	144508	1	-46	1		0	0		0	0	0	0	17	1	376	235	611	WHO stage 3	WHO stage 3/4	0							0	0	0	0	0	0	0	0	1	0	0	0	0				5-11	0
90	Male	Otherwise Inactive	40	79	50	225700	1	-2	1		0	0		0	0	0	0	45	1	260	260	520	WHO stage 3	WHO stage 3/4	0							1	1	0	0	0	0	0	0	1	0	0	0	0				25-40	0
91	Male	Active	28	9	505	20	1	13	0		0	0		0	0	0	0	30	1	96	458	554	WHO stage 3	WHO stage 3/4	0							1	0	0	0	0	1	0	0	0	1	1	0	0				25-40	0
92	Male	Transferred Out	8	238	140		1	-14	1		0	0		0	0	0	0		0	28		28	WHO stage 3	WHO stage 3/4	0							0	0	0	0	0	0	0	0	1	0	0	0	0				5-11	0
93	Male	Deceased	34	196	342		0		0		0	0		0	0	0	0		0	87		87	WHO stage 3	WHO stage 3/4	0							0	0	0	0	0	0	0	0	1	0	0	0	0				25-40	0
94	Male	Active	37	101	247	20	1	-161	1		0	0		1	0	0	0		0	562		562	WHO stage 2	WHO stage 1/2	0							1	1	0	0	0	0	0	0	0	1	0	0	0			46.2822	25-40	0
95	Male	Active	32	47	352	20	0		0		0	0		0	0	0	0		0	556		556	WHO stage 2	WHO stage 1/2	0							1	1	0	0	0	0	0	0	0	1	0	0	0				25-40	0
96	Male	Active	51	138	259	20	0		0		0	0		0	0	0	0		0	583		583	WHO stage 2	WHO stage 1/2	0							1	1	0	0	0	0	0	0	0	1	0	0	0				41-65	0
97	Male	Active	44	107	199	20	1	-37	1		0	0		0	0	0	0		0	518		518	WHO stage 3	WHO stage 3/4	0							1	1	0	0	0	0	0	0	0	1	0	0	0				41-65	0
98	Male	Active	35	157	302	20	0		0		0	0		0	0	0	0		0	556		556	WHO stage 2	WHO stage 1/2	0							1	1	0	0	0	0	0	0	0	1	0	0	0				25-40	0
99	Male	Active	13	102	81	20	1	-82	1	407	1	0		0	0	0	0	23	1	469	52	521	WHO stage 3	WHO stage 3/4	1	Meningitis, cryptococcal	0					0	0	0	0	0	0	0	1	0	1	1	0	0				12-24	0
100	Male	Active	44	132	454	20	1	-376	1		0	0		0	0	0	0		0	586		586	WHO stage 3	WHO stage 3/4	0							1	1	0	0	0	0	0	0	0	1	0	0	0				41-65	0
101	Male	Active	20	15	308	103	1	145	0		0	0		0	0	0	0		0	578		578	WHO stage 3	WHO stage 3/4	0							0	0	0	0	0	0	0	0	0	0	1	0	0				12-24	0
102	Male	Active	38	54	519	20	1	26	0		0	0		0	0	0	0		0	559		559	WHO stage 3	WHO stage 3/4	0							1	1	0	0	0	0	0	0	0	1	1	0	0				25-40	0
103	Male	Active	39	32	342	20	0		0		0	1	-15	0	0	0	0		0	575		575	WHO stage 2	WHO stage 1/2	0							1	1	0	0	0	0	0	0	0	1	0	1	0				25-40	0
104	Male	Active	18	10	529	20	0		0		0	0		0	0	0	0	23	1	228	332	560	WHO stage 3	WHO stage 3/4	0							1	0	0	0	0	1	0	0	0	1	0	0	0				12-24	0
105	Male	Active	30	202	145	1932	1	118	0	188	1	0		0	0	0	0	37	1	402	155	557	WHO stage 3	WHO stage 3/4	0							1	1	0	0	0	0	0	0	1	0	1	0	0				25-40	0
106	Male	Active	41	5	385	20	0		0		0	0		1	1	0	0	43	1	133	481	614	WHO stage 4	WHO stage 3/4	0							1	0	0	0	0	1	0	0	0	1	0	0	0			48.7836	41-65	0
107	Male	Active	20	61	336	20	0		0		0	0		0	0	0	0		0	557		557	WHO stage 3	WHO stage 3/4	0							1	1	0	1	0	0	0	0	0	1	0	0	0				12-24	0
108	Male	Transferred Out	9	272	501	20	0		0		0	0		0	0	0	0		0	473		473	WHO stage 3	WHO stage 3/4	0							0	0	0	0	0	0	0	0	0	1	0	0	0				5-11	0
109	Male	Lost to Follow Up	34	114	530		1	-263	1		0	0		0	0	0	0		0	93		93	WHO stage 3	WHO stage 3/4	0							1	1	0	0	0	0	0	0	1	0	0	0	0				25-40	0
110	Male	Active	55	52	326	20	1	-83	1		0	0		1	0	0	0		0	558		558	WHO stage 3	WHO stage 3/4	0							1	1	0	0	0	0	0	0	0	1	0	0	0			63.6712	41-65	0
111	Male	Active	48	57	253	20	0		0		0	0		0	0	0	0		0	548		548	WHO stage 2	WHO stage 1/2	0							1	1	0	0	0	0	0	0	0	1	0	0	0				41-65	0
112	Male	Active	39	332	524	20	1	85	0		0	0		0	0	0	0		0	520		520	WHO stage 3	WHO stage 3/4	0							0	0	0	0	0	0	0	0	0	1	1	0	0				25-40	0
113	Male	Active	38	51	344	20	1	79	0		0	0		0	0	0	0		0	579		579	WHO stage 3	WHO stage 3/4	0							1	1	0	0	1	0	0	0	0	1	1	0	0				25-40	0
114	Male	Active	43	41	157	20	0		0		0	0		1	0	0	0		0	561		561	WHO stage 3	WHO stage 3/4	0							0	0	0	0	0	0	0	0	0	1	0	0	0			46.0959	41-65	0
115	Male	Lost to Follow Up	47	117	343		0		0		0	0		0	0	0	0		0	161		161	WHO stage 2	WHO stage 1/2	0							1	0	0	0	0	1	0	0	1	0	0	0	0				41-65	0
116	Male	Active	31	10	589	20	0		0		0	0		0	0	0	0	35	1	196	368	564	WHO stage 2	WHO stage 1/2	0							0	0	0	0	0	0	0	0	0	1	0	0	0				25-40	0
117	Male	Active	17	16	451	20	0		0		0	0		0	0	0	0	24	1	363	214	577	WHO stage 3	WHO stage 3/4	0							1	0	0	0	0	1	0	0	0	1	0	0	0				12-24	0
118	Male	Active	44	200	533	20	0		0		0	0		1	0	0	0		0	555		555	WHO stage 3	WHO stage 3/4	0							1	1	0	0	0	0	0	0	0	1	0	0	0			53.811	41-65	0
119	Male	Active	15	119	870	52	0		0		0	0		0	0	0	0	24	1	474	59	533	WHO stage 2	WHO stage 1/2	0							0	0	0	0	0	0	0	0	0	0	0	0	0				12-24	0
120	Male	Active	9	348	627	113	0		0		0	0		0	0	0	0	11	1	98	474	572	WHO stage 3	WHO stage 3/4	0							0	0	0	0	0	0	0	0	0	0	0	0	0				5-11	0
121	Male	Active	43	146	393	20	1	-45	1		0	0		1	0	0	0		0	534		534	WHO stage 3	WHO stage 3/4	0							0	0	0	0	0	0	0	0	0	1	0	0	0			50.9726	41-65	0
122	Male	Active	33	132	229	20	0		0		0	0		0	0	0	0		0	543		543	WHO stage 3	WHO stage 3/4	0							0	0	0	0	0	0	0	0	0	1	0	0	0				25-40	0
123	Male	Active	45	22	460	20	1	168	0		0	0		0	0	0	0		0	566		566	WHO stage 2	WHO stage 1/2	0							0	0	0	0	0	0	0	0	0	1	1	0	0				41-65	0
124	Male	Active	32	167	808	20	0		0		0	0		0	0	0	0		0	560		560	WHO stage 2	WHO stage 1/2	0							1	1	0	0	0	0	0	0	0	1	0	0	0				25-40	0
125	Male	Transferred Out	8	137	675		1	-278	1		0	0		0	0	0	0		0	378		378	WHO stage 3	WHO stage 3/4	0							0	0	0	0	0	0	0	0	1	0	0	0	0				5-11	0
126	Male	Active	36	17	528	40	0		0		0	1	-14	1	0	0	0		0	564		564	WHO stage 4	WHO stage 3/4	0							1	0	0	0	1	0	0	0	0	1	0	1	0			36.0932	25-40	0
127	Male	Active	42	92	486	20	1	-359	1		0	0		1	0	1	0		0	572		572	WHO stage 4	WHO stage 3/4	0							1	1	0	0	0	0	0	0	0	1	0	0	0	Lymphoma, immunoblastic WHO 4		50.4247	41-65	0
128	Male	Active	11	568	551	20	0		0		0	0		0	0	0	0	12	1	6	565	571	WHO stage 1	WHO stage 1/2	0							0	0	0	0	0	0	0	0	0	1	0	0	0				5-11	0
129	Male	Active	13	4	634	20	1	12	0		0	0		0	0	0	0		0	634		634	WHO stage 3	WHO stage 3/4	0							0	0	0	0	0	0	0	0	0	1	1	0	0				12-24	0
130	Male	Active	32	118	410	20	1	177	0		0	1	-26	0	0	0	0		0	587		587	WHO stage 4	WHO stage 3/4	0							1	0	0	0	0	1	0	0	0	1	1	1	0				25-40	0
131	Male	Active	7	796	537	49417	0		0		0	0		0	0	0	0		0	576		576	WHO stage 3	WHO stage 3/4	0							1	0	0	0	0	1	0	0	1	0	0	0	0				5-11	0
132	Male	Transferred Out	21	132	656	20	1	-33	1		0	0		0	0	0	0		0	527		527	WHO stage 3	WHO stage 3/4	0							0	0	0	0	0	0	0	0	0	1	0	0	0				12-24	0
133	Male	Active	7	547	589	20	0		0		0	0		0	0	0	0		0	544		544	WHO stage 2	WHO stage 1/2	0							1	1	0	0	0	0	0	0	0	1	0	0	0				5-11	0
134	Male	Active	51	27	270	20	0		0		0	0		0	0	0	0	52	1	68	487	555	WHO stage 2	WHO stage 1/2	0							1	1	0	0	0	0	0	0	0	1	0	0	0				41-65	0
135	Male	Active	47	233	261	20	0		0		0	0		0	0	0	0		0	610		610	WHO stage 1	WHO stage 1/2	0							0	0	0	0	0	0	0	0	0	1	0	0	0				41-65	0
136	Male	Active	40	92	370	20	0		0		0	0		0	0	0	0		0	629		629	WHO stage 3	WHO stage 3/4	0							1	1	0	0	0	0	0	0	0	1	0	0	0				25-40	0
137	Male	Active	7	88	573	20	0		0		0	0		0	0	0	0		0	624		624	WHO stage 2	WHO stage 1/2	0							0	0	0	0	0	0	0	0	0	1	0	0	0				5-11	0
138	Male	Transferred Out	24	9	261		1	0	0		0	0		0	0	0	0		0	79		79	WHO stage 3	WHO stage 3/4	0							0	0	0	0	0	0	0	0	1	0	0	0	0				12-24	0
139	Male	Lost to Follow Up	25	217	582		0		0		0	0		0	0	0	0		0	50		50	WHO stage 2	WHO stage 1/2	0							0	0	0	0	0	0	0	0	1	0	0	0	0				12-24	1
140	Male	Deceased	51	121	91	763200	1	8	0		0	0		0	0	0	0	57	1	290	156	446	WHO stage 3	WHO stage 3/4	0							1	1	0	0	0	0	0	0	1	0	1	0	0				41-65	0
141	Male	Active	10	80	220	8715	1	405	0		0	0		0	0	0	0	20	1	514	103	617	WHO stage 2	WHO stage 1/2	0							0	0	0	0	0	0	0	0	1	0	1	0	0				5-11	0
142	Male	Active	43	29	399	20	1	-230	1		0	0		0	0	0	0	51	1	400	123	523	WHO stage 3	WHO stage 3/4	0							1	0	0	0	0	1	0	0	0	1	0	0	0				41-65	0
143	Male	Transferred Out	35	161	381		0		0		0	0		0	0	0	0		0	349		349	WHO stage 3	WHO stage 3/4	0							1	1	0	0	0	0	0	0	1	0	0	0	0				25-40	0
144	Male	Active	46	228	343	20	0		0		0	0		0	0	0	0		0	533		533	WHO stage 2	WHO stage 1/2	0							1	0	1	0	0	0	0	0	0	1	0	0	0				41-65	0
145	Male	Active	38	16	292	23	1	3	0		0	0		0	0	0	0	41	1	132	449	581	WHO stage 4	WHO stage 3/4	0							1	1	0	0	0	0	0	0	0	1	1	0	0				25-40	0
146	Male	Active	2	490	885	20	1	-36	1		0	0		0	0	0	0		0	611		611	WHO stage 4	WHO stage 3/4	0							1	0	1	0	0	0	0	0	0	1	0	0	0				<5	0
147	Male	Active	35	108	289	20	0		0		0	0		0	0	0	0		0	526		526	WHO stage 2	WHO stage 1/2	0							1	1	0	0	0	0	0	0	0	1	0	0	0				25-40	0
148	Male	Active	4	400	671	20	0		0		0	0		0	0	0	0		0	528		528	WHO stage 2	WHO stage 1/2	0							0	0	0	0	0	0	0	0	0	1	0	0	0				<5	0
149	Male	Active	52	30	222	20	0		0		0	0		1	0	0	0		0	635		635	WHO stage 2	WHO stage 1/2	0							1	1	0	1	0	0	0	0	0	1	0	0	0			52.4548	41-65	0
150	Male	Active	10	95.65	575	20	1	-198	1		0	0		0	0	0	0	12	1	84	493	577	WHO stage 2	WHO stage 1/2	0							0	0	0	0	0	0	0	0	0	1	0	0	0				5-11	0
151	Male	Lost to Follow Up	31	3	327		1	-150	1		0	0		0	0	0	0	33	1	83	88	171	WHO stage 3	WHO stage 3/4	0							1	1	0	0	0	0	0	0	1	0	0	0	0				25-40	0
152	Male	Active	12	188	410	20	0		0		0	0		0	0	0	0		0	615		615	WHO stage 2	WHO stage 1/2	0							0	0	0	0	0	0	0	0	0	1	0	0	0				5-11	0
153	Male	Active	50	49	481	20	0		0		0	1	-5	1	0	0	0	53	1	132	497	629	WHO stage 4	WHO stage 3/4	0							1	1	0	0	0	0	0	0	0	1	0	1	0			59.8329	41-65	0
154	Male	Deceased	54	123	118		0		0		0	0		0	0	0	0		0	186		186	WHO stage 2	WHO stage 1/2	0							1	1	0	0	1	0	0	0	1	0	0	0	0				41-65	0
155	Male	Active	38	33	609	20	0		0		0	1	85	0	0	0	0	40	1	104	456	560	WHO stage 4	WHO stage 3/4	0							1	1	0	0	0	0	0	0	0	1	0	0	1				25-40	0
156	Male	Lost to Follow Up	14	217	440		1	382	0		0	0		0	0	0	0		0	528		528	WHO stage 3	WHO stage 3/4	0							0	0	0	0	0	0	0	0	1	0	1	0	0				12-24	0
157	Male	Active	17	12	843	20	0		0		0	0		0	0	0	0	21	1	191	366	557	WHO stage 1	WHO stage 1/2	0							1	1	0	0	0	0	0	0	0	1	0	0	0				12-24	0
158	Male	Active	8	588	556	20	0		0		0	0		0	0	0	0		0	534		534	WHO stage 3	WHO stage 3/4	0							0	0	0	0	0	0	0	0	0	1	0	0	0				5-11	0
159	Male	Active	47	149	238	20	1	-32	1		0	0		0	0	0	0		0	545		545	WHO stage 3	WHO stage 3/4	0							1	1	0	0	0	0	0	0	0	1	0	0	0				41-65	0
160	Male	Transferred Out	32	11	119		0		0		0	0		0	0	0	0		0	62		62	WHO stage 3	WHO stage 3/4	0							0	0	0	0	0	0	0	0	1	0	0	0	0				25-40	0
161	Male	Active	51	86	355	20	0		0		0	0		1	1	0	0	60	1	464	58	522	WHO stage 3	WHO stage 3/4	0							0	0	0	0	0	0	0	0	0	1	0	0	0			54.5452	41-65	0
162	Male	Active	7	280	439	20	0		0		0	0		0	0	0	0	14	1	316	245	561	WHO stage 2	WHO stage 1/2	0							0	0	0	0	0	0	0	0	0	1	0	0	0				5-11	0
163	Male	Active	16	58	398	416	1	329	0		0	0		0	0	0	0	20	1	248	363	611	WHO stage 2	WHO stage 1/2	0							0	0	0	0	0	0	0	0	0	0	1	0	0				12-24	0
164	Male	Active	6	215	335	20	0		0		0	0		0	0	0	0		0	582		582	WHO stage 2	WHO stage 1/2	0							0	0	0	0	0	0	0	0	0	1	0	0	0				5-11	0
165	Male	Active	9	7	681	28	0		0		0	0		0	0	0	0		0	553		553	WHO stage 3	WHO stage 3/4	0							0	0	0	0	0	0	0	0	0	1	0	0	0				5-11	0
166	Male	Active	35	95	651	20	0		0		0	1	394	1	0	0	0		0	638		638	WHO stage 3	WHO stage 3/4	0							1	1	0	0	0	0	0	0	0	1	0	0	1			44.0274	25-40	0
167	Male	Active	46	73	289	20	1	-4	1		0	0		0	0	0	0		0	525		525	WHO stage 3	WHO stage 3/4	0							0	0	0	0	0	0	0	0	0	1	0	0	0				41-65	0
168	Male	Active	29	95	64	16925	1	593	0		0	0		0	0	0	0		0	604		604	WHO stage 3	WHO stage 3/4	0							0	0	0	0	0	0	0	0	1	0	1	0	0				25-40	0
169	Male	Transferred Out	31	84	129		0		0		0	1	13	0	0	0	0		0	279		279	WHO stage 2	WHO stage 1/2	0							0	0	0	0	0	0	0	0	1	0	0	0	1				25-40	0
170	Male	Active	11	265	733	20	0		0		0	0		0	0	0	0		0	543		543	WHO stage 2	WHO stage 1/2	0							1	0	0	0	0	1	0	0	0	1	0	0	0				5-11	0
171	Male	Active	10	9	799	20	0		0		0	0		0	0	0	0	13	1	148	406	554	WHO stage 3	WHO stage 3/4	0							1	0	0	0	0	1	0	0	0	1	0	0	0				5-11	0
172	Male	Active	6	271	153	353478	1	-25	1		0	0		0	0	0	0		0	602		602	WHO stage 4	WHO stage 3/4	0							0	0	0	0	0	0	0	0	1	0	0	0	0				5-11	0
173	Male	Active	11	85	246	20	0		0		0	0		0	0	0	0	20	1	497	117	614	WHO stage 3	WHO stage 3/4	0							0	0	0	0	0	0	0	0	0	1	0	0	0				5-11	0
174	Male	Active	47	26	156	20	0		0		0	0		0	0	0	0		0	532		532	WHO stage 3	WHO stage 3/4	0							1	1	0	0	0	0	0	0	0	1	0	0	0				41-65	0
175	Male	Active	48	64	66	20	1	-10	1	587	1	0		0	0	0	0		0	612		612	WHO stage 1	WHO stage 1/2	0							1	1	0	0	0	0	0	0	0	1	1	0	0				41-65	0
176	Male	Active	43	72	546	20	1	-695	1	688	1	0		0	0	0	0	46	1	179	423	602	WHO stage 3	WHO stage 3/4	0							1	1	0	0	0	0	0	0	0	1	1	0	0				41-65	0
177	Male	Active	38	46	375	20	0		0		0	0		1	0	1	0		0	534		534	WHO stage 4	WHO stage 3/4	0							0	0	0	0	0	0	0	0	0	1	0	0	0	Kaposi's sarcoma WHO 4		47.4274	25-40	0
178	Male	Deceased	35	30	135	40	0		0		0	1	210	0	0	0	0		0	451		451	WHO stage 2	WHO stage 1/2	0							1	0	0	1	0	0	0	0	0	1	0	0	1				25-40	0
179	Male	Lost to Follow Up	38	8	237		0		0		0	1	35	0	0	0	0		0	134		134	WHO stage 4	WHO stage 3/4	0							0	0	0	0	0	0	0	0	1	0	0	0	1				25-40	0
180	Male	Lost to Follow Up	50	281			0		0		0	0		0	0	0	0		0	21		21	WHO stage 3	WHO stage 3/4	0							0	0	0	0	0	0	0	0	1	0	0	0	0				41-65	1
181	Male	Active	42	62	198	49	0		0		0	0		0	0	0	0	46	1	221	335	556	WHO stage 3	WHO stage 3/4	0							1	1	0	0	0	0	0	0	0	1	0	0	0				41-65	0
182	Male	Transferred Out	12	95	319	20	0		0		0	0		0	0	0	0		0	474		474	WHO stage 3	WHO stage 3/4	0							0	0	0	0	0	0	0	0	0	1	0	0	0				5-11	0
183	Male	Active	16	69	482	20	0		0		0	0		0	0	0	0	19	1	102	512	614	WHO stage 3	WHO stage 3/4	0							0	0	0	0	0	0	0	0	0	1	0	0	0				12-24	0
184	Male	Active	11	147	649	422	1	-327	1		0	0		0	0	0	0		0	604		604	WHO stage 2	WHO stage 1/2	0							0	0	0	0	0	0	0	0	0	0	0	0	0				5-11	0
185	Male	Lost to Follow Up	30	281	480		0		0		0	0		0	0	0	0		0	133		133	WHO stage 1	WHO stage 1/2	0							1	0	0	0	0	1	0	0	1	0	0	0	0				25-40	0
186	Male	Deceased	46	332	97	20	1	-51	1		0	0		0	0	1	0	49	1	88	422	510	WHO stage 3	WHO stage 3/4	0							1	1	0	0	0	0	0	0	0	1	0	0	0	Cancer of the pancreas			41-65	0
187	Male	Lost to Follow Up	31	121	404		1	18	0		0	0		0	0	0	0		0	208		208	WHO stage 2	WHO stage 1/2	0							1	0	0	0	1	0	0	0	1	0	1	0	0				25-40	0
188	Male	Active	15	94	452	20	1	-372	1		0	0		0	0	0	0		0	611		611	WHO stage 1	WHO stage 1/2	0							0	0	0	0	0	0	0	0	0	1	0	0	0				12-24	0
189	Male	Lost to Follow Up	39	132	224	20	1	-43	1		0	0		0	0	0	0		0	521		521	WHO stage 3	WHO stage 3/4	0							1	1	0	0	0	0	0	0	0	1	0	0	0				25-40	0
190	Male	Active	8	64	91	1606382	0		0		0	0		0	0	0	0	16	1	400	139	539	WHO stage 3	WHO stage 3/4	0							0	0	0	0	0	0	0	0	1	0	0	0	0				5-11	0
191	Male	Active	15	351	471	20	1	-17	1		0	0		0	0	0	0	18	1	101	507	608	WHO stage 3	WHO stage 3/4	0							0	0	0	0	0	0	0	0	0	1	0	0	0				12-24	0
192	Male	Active	11	227	322	20	1	-424	1		0	0		0	0	0	0	12	1	80	532	612	WHO stage 3	WHO stage 3/4	0							0	0	0	0	0	0	0	0	0	1	0	0	0				5-11	0
193	Male	Active	46	88	656	20	1	-278	1		0	0		1	0	0	0		0	649		649	WHO stage 3	WHO stage 3/4	0							0	0	0	0	0	0	0	0	0	1	0	0	0			56.6575	41-65	0
194	Male	Active	42	156	267	20	0		0		0	0		0	0	0	0	49	1	360	257	617	WHO stage 2	WHO stage 1/2	0							1	0	0	0	0	1	0	0	0	1	0	0	0				41-65	0
195	Male	Active	5	489	959	20	0		0		0	0		0	0	0	0		0	551		551	WHO stage 2	WHO stage 1/2	0							1	0	0	0	0	1	0	0	0	1	0	0	0				<5	0
196	Male	Transferred Out	8	220	592		1	-77	1	232	1	0		0	0	0	0		0	163		163	WHO stage 3	WHO stage 3/4	0							0	0	0	0	0	0	0	0	1	0	1	0	0				5-11	0
197	Male	Lost to Follow Up	56	115	288	20	0		0		0	0		1	1	0	0		0	492		492	WHO stage 4	WHO stage 3/4	0							1	1	0	1	0	0	0	0	0	1	0	0	0			52.9973	41-65	0
198	Male	Active	35	81	226	20	1	-391	1	365	1	0		0	0	0	0		0	541		541	WHO stage 3	WHO stage 3/4	0							1	1	0	0	0	0	0	0	0	1	1	0	0				25-40	0
199	Male	Active	28	183	701	20	0		0		0	0		0	0	0	0		0	546		546	WHO stage 1	WHO stage 1/2	0							0	0	0	0	0	0	0	0	0	1	0	0	0				25-40	0
200	Male	Transferred Out	10	226	549		0		0		0	0		0	0	0	0		0	152		152	WHO stage 3	WHO stage 3/4	0							0	0	0	0	0	0	0	0	1	0	0	0	0				5-11	0
201	Male	Active	2	701	1520	20	0		0		0	0		0	0	0	0		0	523		523	WHO stage 3	WHO stage 3/4	0							0	0	0	0	0	0	0	0	0	1	0	0	0				<5	0
202	Female	Active	29	336	470	20	0		0		0	0		0	0	0	0		0	525		525	WHO stage 2	WHO stage 1/2	0							1	1	0	0	0	0	0	0	0	1	0	0	0				25-40	0
203	Female	Active	35	85	328	20	0		0		0	0		0	0	0	0		0	584		584	WHO stage 3	WHO stage 3/4	0							1	1	0	0	0	0	0	0	0	1	0	0	0				25-40	0
204	Female	Active	26	149	587	20	0		0		0	0		1	0	0	0		0	557		557	WHO stage 2	WHO stage 1/2	0							1	1	0	0	0	0	0	0	0	1	0	0	0			31.9425	25-40	0
205	Female	Active	33	89	604	20	0		0		0	0		0	0	0	0		0	647		647	WHO stage 3	WHO stage 3/4	0							1	1	0	0	0	0	0	0	0	1	0	0	0				25-40	0
206	Female	Active	8	612	843	20	0		0		0	0		0	0	0	0	14	1	282	242	524	WHO stage 3	WHO stage 3/4	0							0	0	0	0	0	0	0	0	0	1	0	0	0				5-11	0
207	Female	Active	43	215	469	20	1	-454	1		0	0		0	0	0	0		0	539		539	WHO stage 3	WHO stage 3/4	0							0	0	0	0	0	0	0	0	0	1	0	0	0				41-65	0
208	Female	Active	48	119	410	20	0		0		0	0		0	0	0	0	51	1	153	369	522	WHO stage 3	WHO stage 3/4	0							1	1	0	0	0	0	0	0	0	1	0	0	0				41-65	0
209	Female	Transferred Out	44	101	204		1	-5	1		0	0		0	0	0	0		0	12		12	WHO stage 3	WHO stage 3/4	0							0	0	0	0	0	0	0	0	1	0	0	0	0				41-65	0
210	Female	Active	43	282	681	20	0		0		0	0		1	0	0	0		0	642		642	WHO stage 3	WHO stage 3/4	0							1	1	0	0	0	0	0	0	0	1	0	0	0			49.6904	41-65	0
211	Female	Active	41	278	474	20	0		0		0	0		1	0	0	0		0	544		544	WHO stage 3	WHO stage 3/4	0							1	1	0	0	0	0	0	0	0	1	0	0	0			40.7863	41-65	0
212	Female	Active	38	165	338	20	0		0		0	0		1	0	0	0		0	539		539	WHO stage 2	WHO stage 1/2	0							1	0	1	0	0	0	0	0	0	1	0	0	0			43.263	25-40	0
213	Female	Active	42	122	359	20	0		0		0	0		0	0	0	0	52	1	488	89	577	WHO stage 3	WHO stage 3/4	0							1	1	0	0	0	0	0	0	0	1	0	0	0				41-65	0
214	Female	Active	41	124	540	20	0		0		0	0		1	0	0	0		0	634		634	WHO stage 2	WHO stage 1/2	0							1	1	0	0	0	0	0	0	0	1	0	0	0			41.9068	41-65	0
215	Female	Active	34	195	560	20	1	569	0		0	0		0	0	0	0		0	598		598	WHO stage 2	WHO stage 1/2	0							1	1	0	0	0	0	0	0	0	1	1	0	0				25-40	0
216	Female	Active	34	191	671	20	0		0		0	0		1	0	1	0		0	544		544	WHO stage 1	WHO stage 1/2	0							1	1	0	0	0	0	0	0	0	1	0	0	0	Cancer of the breast		43.2356	25-40	0
217	Female	Lost to Follow Up	29	74	302		1	-27	1		0	0		0	0	0	0		0	80		80	WHO stage 3	WHO stage 3/4	0							0	0	0	0	0	0	0	0	1	0	0	0	0				25-40	0
218	Female	Lost to Follow Up	29	228	307		0		0		0	0		0	0	0	0		0	73		73	WHO stage 2	WHO stage 1/2	0							1	0	0	0	0	1	0	0	1	0	0	0	0				25-40	0
219	Female	Active	48	30	1190	20	0		0		0	1	-34	1	0	0	0		0	624		624	WHO stage 4	WHO stage 3/4	0							1	1	1	0	0	0	0	0	0	1	0	1	0			57.5589	41-65	0
220	Female	Active	51	220	415	20	0		0		0	0		0	0	0	0	55	1	236	313	549	WHO stage 2	WHO stage 1/2	0							1	1	0	0	0	0	0	0	0	1	0	0	0				41-65	0
221	Female	Active	11	32	543	20	1	-204	1	216	1	0		0	0	0	0		0	610		610	WHO stage 4	WHO stage 3/4	0							1	0	1	0	1	0	0	0	0	1	1	0	0				5-11	0
222	Female	Active	37	173	721	20	0		0		0	0		1	0	0	0		0	551		551	WHO stage 2	WHO stage 1/2	0							1	1	0	1	0	0	0	0	0	1	0	0	0			37.8521	25-40	0
223	Female	Active	29	258	437	20	0		0		0	0		0	0	0	0		0	637		637	WHO stage 2	WHO stage 1/2	0							0	0	0	0	0	0	0	0	0	1	0	0	0				25-40	0
224	Female	Active	51	38	719	20	1	-12	1		0	0		1	0	0	0		0	543		543	WHO stage 3	WHO stage 3/4	0							1	1	0	0	0	0	0	0	0	1	0	0	0			42.6603	41-65	0
225	Female	Active	32	82	730	20	0		0		0	0		1	0	0	0		0	563		563	WHO stage 3	WHO stage 3/4	0							1	1	1	0	0	0	0	0	0	1	0	0	0			41.1589	25-40	0
226	Female	Lost to Follow Up	27	110			0		0		0	0		0	0	0	0		0	15		15	WHO stage 2	WHO stage 1/2	0							1	0	0	0	0	1	0	0	1	0	0	0	0				25-40	1
227	Female	Active	49	193	588	20	0		0		0	0		0	0	0	0		0	583		583	WHO stage 1	WHO stage 1/2	0							1	1	0	0	0	0	0	0	0	1	0	0	0				41-65	0
228	Female	Active	8	246	439	20	0		0		0	0		0	0	0	0	19	1	533	43	576	WHO stage 3	WHO stage 3/4	0							0	0	0	0	0	0	0	0	0	1	0	0	0				5-11	0
229	Female	Active	4	550	530	20	0		0		0	0		0	0	0	0		0	580		580	WHO stage 3	WHO stage 3/4	0							1	0	0	0	0	1	0	0	0	1	0	0	0				<5	0
230	Female	Active	44	131	542	20	1	-17	1		0	0		0	0	0	0		0	632		632	WHO stage 4	WHO stage 3/4	0							1	1	0	0	0	0	0	0	0	1	0	0	0				41-65	0
231	Female	Active	48	9	392	81	0		0		0	1	0	1	0	0	0		0	563		563	WHO stage 4	WHO stage 3/4	0							0	0	0	0	0	0	0	0	0	0	0	0	0			47.1836	41-65	0
232	Female	Lost to Follow Up	39	31	579		0		0		0	0		0	0	1	1	46	1	327	173	500	WHO stage 4	WHO stage 3/4	0							1	0	0	1	0	0	0	0	1	0	0	0	0	Kaposi's sarcoma WHO 4	Cancer of the kidney		25-40	0
233	Female	Transferred Out	33	183	400		0		0		0	0		0	0	0	0		0	106		106	WHO stage 4	WHO stage 3/4	1	Meningitis, cryptococcal	0					1	1	0	0	0	0	1	0	1	0	0	0	0				25-40	0
234	Female	Active	44	28	462	20	0		0		0	0		1	0	0	0		0	654		654	WHO stage 3	WHO stage 3/4	0							1	1	0	0	0	0	0	0	0	1	0	0	0			51.0493	41-65	0
235	Female	Active	61	189	486	20	0		0		0	1	-33	0	0	0	0		0	532		532	WHO stage 4	WHO stage 3/4	0							1	1	0	0	0	0	0	0	0	1	0	1	0				41-65	0
236	Female	Transferred Out	24	179	640	20	0		0		0	0		0	0	0	0		0	572		572	WHO stage 3	WHO stage 3/4	0							1	0	1	0	0	0	0	0	0	1	0	0	0				12-24	0
237	Female	Active	29	150	352	20	0		0		0	0		0	0	0	0		0	574		574	WHO stage 3	WHO stage 3/4	0							1	1	0	0	0	0	0	0	0	1	0	0	0				25-40	0
238	Female	Active	44	120	703	20	0		0		0	0		1	0	0	0	54	1	523	61	584	WHO stage 3	WHO stage 3/4	0							1	1	0	0	0	0	0	0	0	1	0	0	0			48.4274	41-65	0
239	Female	Active	34	341	707	20	0		0		0	0		0	0	0	0	43	1	417	144	561	WHO stage 1	WHO stage 1/2	0							1	0	0	0	0	1	0	0	0	1	0	0	0				25-40	0
240	Female	Active	45	66	661	20	0		0		0	0		0	0	0	0		0	614		614	WHO stage 3	WHO stage 3/4	0							1	1	0	0	0	0	0	0	0	1	0	0	0				41-65	0
241	Female	Active	31	55	580	20	1	-17	1		0	0		0	0	0	0	40	1	460	85	545	WHO stage 3	WHO stage 3/4	1	Meningitis, cryptococcal	0					0	0	0	0	0	0	0	1	0	1	0	0	0				25-40	0
242	Female	Lost to Follow Up	45	138	270		0		0		0	0		0	0	0	0		0	27		27	WHO stage 2	WHO stage 1/2	0							0	0	0	0	0	0	0	0	1	0	0	0	0				41-65	1
243	Female	Active	4	286	850	20	0		0		0	0		0	0	0	0	7	1	126	452	578	WHO stage 2	WHO stage 1/2	0							0	0	0	0	0	0	0	0	0	1	0	0	0				<5	0
244	Female	Active	11	93	175	20	0		0		0	0		0	0	0	0	16	1	276	264	540	WHO stage 3	WHO stage 3/4	0							0	0	0	0	0	0	0	0	0	1	0	0	0				5-11	0
245	Female	Active	36	53	465	20	0		0		0	0		1	0	0	0		0	587		587	WHO stage 4	WHO stage 3/4	1	Meningitis, cryptococcal	0					1	0	0	0	1	0	1	0	0	1	0	0	0			46.3178	25-40	0
246	Female	Active	38	348	557	20	0		0		0	0		1	0	0	0	39	1	38	507	545	WHO stage 2	WHO stage 1/2	0							1	0	1	0	0	0	0	0	0	1	0	0	0			43.5589	25-40	0
247	Female	Active	48	30	703	20	0		0		0	0		0	0	0	0		0	638		638	WHO stage 4	WHO stage 3/4	0							1	1	0	0	0	0	0	0	0	1	0	0	0				41-65	0
248	Female	Active	46	69	1126	20	0		0		0	0		1	0	0	0	51	1	273	338	611	WHO stage 4	WHO stage 3/4	0							1	1	0	0	0	0	0	0	0	1	0	0	0			51.7726	41-65	0
249	Female	Active	55	106	257	805	0		0		0	0		1	0	0	0		0	516		516	WHO stage 4	WHO stage 3/4	0							1	0	0	0	1	0	0	0	0	0	0	0	0			55.0247	41-65	0
250	Female	Active	4	212	712	40	0		0		0	0		0	0	0	0		0	602		602	WHO stage 2	WHO stage 1/2	0							0	0	0	0	0	0	0	0	0	1	0	0	0				<5	0
251	Female	Active	47	266	463	20	0		0		0	0		1	0	1	0		0	559		559	WHO stage 2	WHO stage 1/2	0							0	0	0	0	0	0	0	0	0	1	0	0	0	Cancer of the cervix WHO 4		41.5973	41-65	0
252	Female	Lost to Follow Up	51	75			1	-6	1		0	0		0	0	0	0		0	4		4	WHO stage 3	WHO stage 3/4	0							0	0	0	0	0	0	0	0	1	0	0	0	0				41-65	1
253	Female	Deceased	50	124	197	20	0		0		0	0		1	1	0	0		0	547		547	WHO stage 1	WHO stage 1/2	0							1	1	0	0	1	0	0	0	0	1	0	0	0			50.3836	41-65	0
254	Female	Active	39	49	689	20	0		0		0	0		0	0	0	0		0	588		588	WHO stage 3	WHO stage 3/4	0							1	1	0	0	1	0	0	0	0	1	0	0	0				25-40	0
255	Female	Active	47	114	418	20	0		0		0	0		1	0	0	0		0	550		550	WHO stage 3	WHO stage 3/4	0							1	0	0	1	0	0	0	0	0	1	0	0	0			47.1068	41-65	0
256	Female	Active	13	173	174	22495	1	-55	1		0	0		0	0	0	0	15	1	88	475	563	WHO stage 3	WHO stage 3/4	0							0	0	0	0	0	0	0	0	1	0	0	0	0				12-24	0
257	Female	Active	42	157	365	20	1	-12	1		0	0		0	0	0	0		0	574		574	WHO stage 2	WHO stage 1/2	0							1	1	0	1	0	0	0	0	0	1	0	0	0				41-65	0
258	Female	Active	29	274	737	20	0		0		0	0		0	0	0	0		0	523		523	WHO stage 2	WHO stage 1/2	0							1	0	1	1	0	0	0	0	0	1	0	0	0				25-40	0
259	Female	Transferred Out	33	35	229		1	-19	1		0	0		0	0	0	0		0	37		37	WHO stage 2	WHO stage 1/2	0							0	0	0	0	0	0	0	0	1	0	0	0	0				25-40	0
260	Female	Lost to Follow Up	41	70	455		0		0		0	1	-20	0	0	0	0		0	315		315	WHO stage 4	WHO stage 3/4	0							1	1	0	0	0	0	0	0	1	0	0	1	0				41-65	0
261	Female	Active	23	333	901	418	0		0		0	0		0	0	0	0	31	1	424	136	560	WHO stage 3	WHO stage 3/4	0							1	1	0	1	0	0	0	0	0	0	0	0	0				12-24	0
262	Female	Active	29	37	923	20	0		0		0	0		1	0	0	0		0	576		576	WHO stage 2	WHO stage 1/2	0							1	1	0	0	0	0	0	0	0	1	0	0	0			34.7973	25-40	0
263	Female	Active	42	101	857	20	1	-5	1		0	0		0	0	0	0		0	524		524	WHO stage 3	WHO stage 3/4	0							1	1	0	0	0	0	0	0	0	1	0	0	0				41-65	0
264	Female	Active	33	241	1030	43	0		0		0	0		0	0	0	0		0	527		527	WHO stage 2	WHO stage 1/2	0							1	1	0	0	0	0	0	0	0	1	0	0	0				25-40	0
265	Female	Lost to Follow Up	37	169	168		0		0		0	0		0	0	0	0		0	44		44	WHO stage 3	WHO stage 3/4	0							0	0	0	0	0	0	0	0	1	0	0	0	0				25-40	1
266	Female	Active	29	179	434	20	0		0		0	0		0	0	0	0		0	541		541	WHO stage 2	WHO stage 1/2	0							1	0	1	0	0	0	0	0	0	1	0	0	0				25-40	0
267	Female	Active	33	185	498	20	1	-81	1		0	0		0	0	0	0	39	1	343	220	563	WHO stage 3	WHO stage 3/4	0							1	1	1	0	0	0	0	0	0	1	0	0	0				25-40	0
268	Female	Active	55	209	854	20	0		0		0	0		0	0	0	0		0	555		555	WHO stage 2	WHO stage 1/2	0							1	1	0	0	0	0	0	0	0	1	0	0	0				41-65	0
269	Female	Active	10	348	267	794	0		0		0	0		0	0	0	0	21	1	484	73	557	WHO stage 3	WHO stage 3/4	0							1	0	1	0	0	0	0	0	0	0	0	0	0				5-11	0
270	Female	Lost to Follow Up	32	112			0		0		0	0		0	0	0	0		0	33		33	WHO stage 2	WHO stage 1/2	0							0	0	0	0	0	0	0	0	1	0	0	0	0				25-40	1
271	Female	Active	43	189	429	20	0		0		0	0		0	0	0	0		0	607		607	WHO stage 3	WHO stage 3/4	0							1	1	0	0	0	0	0	0	0	1	0	0	0				41-65	0
272	Female	Active	42	35	696	20	0		0		0	0		0	0	1	0	45	1	190	420	610	WHO stage 2	WHO stage 1/2	0							1	0	0	1	0	0	0	0	0	1	0	0	0	Cancer of the cervix WHO 4			41-65	0
273	Female	Active	37	26	875	20	1	-19	1		0	1	88	0	0	0	0		0	563		563	WHO stage 3	WHO stage 3/4	1						Cryptococcosis, pulmonary	1	1	1	0	0	0	0	1	0	1	0	0	1				25-40	0
274	Female	Active	38	179	828	20	0		0		0	0		1	0	0	0		0	544		544	WHO stage 2	WHO stage 1/2	0							1	0	0	0	0	1	0	0	0	1	0	0	0			45.0466	25-40	0
275	Female	Transferred Out	42	48	267		1	-1	1		0	0		0	0	0	0		0	224		224	WHO stage 3	WHO stage 3/4	0							1	0	1	0	0	0	0	0	1	0	0	0	0				41-65	0
276	Female	Lost to Follow Up	51	139			0		0		0	0		0	0	0	0		0	17		17	WHO stage 1	WHO stage 1/2	0							0	0	0	0	0	0	0	0	1	0	0	0	0				41-65	1
277	Female	Active	39	91	642	20	0		0		0	0		1	0	0	0		0	617		617	WHO stage 2	WHO stage 1/2	0							1	1	0	1	0	0	0	0	0	1	0	0	0			46.811	25-40	0
278	Female	Active	35	139	554	20	1	-353	1		0	0		1	0	0	0		0	631		631	WHO stage 3	WHO stage 3/4	0							1	0	1	0	0	0	0	0	0	1	0	0	0			46.7808	25-40	0
279	Female	Active	14	3	91	20	0		0		0	1	19	0	0	0	0		0	561		561	WHO stage 3	WHO stage 3/4	0							0	0	0	0	0	0	0	0	0	1	0	0	1				12-24	0
280	Female	Active	33	86	395	20	1	-24	1		0	0		0	0	0	0		0	532		532	WHO stage 3	WHO stage 3/4	0							1	0	1	0	0	0	0	0	0	1	0	0	0				25-40	0
281	Female	Active	8	24	481	20	1	0	0		0	0		0	0	0	0		0	585		585	WHO stage 3	WHO stage 3/4	0							1	0	0	0	1	0	0	0	0	1	0	0	0				5-11	0
282	Female	Active	42	12	564	20	0		0		0	0		0	0	0	0		0	579		579	WHO stage 3	WHO stage 3/4	0							1	1	0	0	0	0	0	0	0	1	0	0	0				41-65	0
283	Female	Active	35	183	501	20	0		0		0	0		0	0	0	0		0	550		550	WHO stage 1	WHO stage 1/2	0							0	0	0	0	0	0	0	0	0	1	0	0	0				25-40	0
284	Female	Deceased	34	219	659		1	-666	1		0	0		1	0	0	0		0	469		469	WHO stage 3	WHO stage 3/4	0							1	0	0	1	0	0	0	0	1	0	0	0	0			38.3836	25-40	0
285	Female	Active	34	375	422	20	0		0		0	1	-30	1	0	0	0		0	586		586	WHO stage 4	WHO stage 3/4	0							1	0	0	1	0	0	0	0	0	1	0	1	0			40.9534	25-40	0
286	Female	Transferred Out	32	65	984		0		0		0	0		0	0	0	0		0	166		166	WHO stage 2	WHO stage 1/2	0							1	0	1	0	0	0	0	0	1	0	0	0	0				25-40	0
287	Female	Active	32	7	474	20	0		0		0	0		0	0	0	0		0	576		576	WHO stage 2	WHO stage 1/2	0							1	0	0	1	0	0	0	0	0	1	0	0	0				25-40	0
288	Female	Active	1	357	775	20	0		0		0	0		0	0	0	0		0	527		527	WHO stage 3	WHO stage 3/4	0							1	0	0	0	0	1	0	0	0	1	0	0	0				<5	0
289	Female	Active	16	381	1029	20	1	10	0		0	0		0	0	0	0		0	557		557	WHO stage 3	WHO stage 3/4	0							0	0	0	0	0	0	0	0	0	1	1	0	0				12-24	0
290	Female	Active	36	112	545	81	0		0		0	1	8	0	0	0	0		0	528		528	WHO stage 1	WHO stage 1/2	0							1	0	1	0	0	0	0	0	0	0	0	0	1				25-40	0
291	Female	Active	12	197	553	134	0		0		0	0		0	0	0	0		0	541		541	WHO stage 2	WHO stage 1/2	0							0	0	0	0	0	0	0	0	0	0	0	0	0				5-11	0
292	Female	Active	30	43	200	417	1	-26	1		0	0		0	0	0	0	31	1	56	480	536	WHO stage 3	WHO stage 3/4	0							1	0	1	0	0	0	0	0	0	0	0	0	0				25-40	0
293	Female	Transferred Out	3	709	1491		0		0		0	0		0	0	0	0		0	447		447	WHO stage 3	WHO stage 3/4	0							0	0	0	0	0	0	0	0	1	0	0	0	0				<5	0
294	Female	Active	28	185	1223	20	1	40	0		0	0		0	0	0	0		0	588		588	WHO stage 2	WHO stage 1/2	0							0	0	0	0	0	0	0	0	0	1	1	0	0				25-40	0
295	Female	Active	37	50	667	39	1	-13	1		0	0		0	0	0	0		0	587		587	WHO stage 3	WHO stage 3/4	0							1	1	0	1	0	0	0	0	0	1	0	0	0				25-40	0
296	Female	Active	32	186	709	20	1	-40	1		0	0		0	0	0	0		0	553		553	WHO stage 3	WHO stage 3/4	0							1	1	0	0	1	0	0	0	0	1	0	0	0				25-40	0
297	Female	Active	46	394	1037	20	0		0		0	0		0	0	0	0		0	556		556	WHO stage 2	WHO stage 1/2	0							1	1	0	0	0	0	0	0	0	1	0	0	0				41-65	0
298	Female	Active	39	167	435	275	0		0		0	0		0	0	0	0		0	628		628	WHO stage 1	WHO stage 1/2	0							1	0	1	0	0	0	0	0	0	0	0	0	0				25-40	0
299	Female	Active	26	73	559	20	1	24	0		0	0		1	0	0	0		0	556		556	WHO stage 2	WHO stage 1/2	0							0	0	0	0	0	0	0	0	0	1	1	0	0			35.1452	25-40	0
300	Female	Active	48	65	1239	20	1	-16	1		0	0		1	0	0	0		0	646		646	WHO stage 3	WHO stage 3/4	0							1	1	1	0	0	0	0	0	0	1	0	0	0			52.1726	41-65	0
301	Female	Active	40	170	823	28	0		0		0	0		0	0	0	0		0	589		589	WHO stage 4	WHO stage 3/4	0							1	1	0	0	0	0	0	0	0	1	0	0	0				25-40	0
302	Female	Active	48	102	487	20	0		0		0	0		0	0	0	0		0	635		635	WHO stage 1	WHO stage 1/2	0							1	1	0	0	0	0	0	0	0	1	0	0	0				41-65	0
303	Female	Active	5	740	570	20	0		0		0	0		0	0	0	0		0	558		558	WHO stage 2	WHO stage 1/2	0							1	0	1	0	0	0	0	0	0	1	0	0	0				<5	0
304	Female	Deceased	27	283	97	853000	1	65	0		0	1	331	0	0	0	0		0	394		394	WHO stage 3	WHO stage 3/4	0							1	1	0	0	0	0	0	0	1	0	1	0	1				25-40	0
305	Female	Active	32	68	545	20	1	154	0		0	0		0	0	0	0		0	598		598	WHO stage 3	WHO stage 3/4	0							1	0	1	1	0	0	0	0	0	1	1	0	0				25-40	0
306	Female	Active	33	119	605	20	0		0		0	0		1	0	0	0		0	626		626	WHO stage 2	WHO stage 1/2	0							1	1	0	0	0	0	0	0	0	1	0	0	0			34.5452	25-40	0
307	Female	Active	49	143	384	20	0		0		0	0		0	0	0	0		0	592		592	WHO stage 3	WHO stage 3/4	0							1	1	0	0	0	0	0	0	0	1	0	0	0				41-65	0
308	Female	Active	37	69	358	20	0		0		0	0		0	0	0	0		0	549		549	WHO stage 3	WHO stage 3/4	0							1	1	0	0	0	0	0	0	0	1	0	0	0				25-40	0
309	Female	Active	32	14	532	20	0		0		0	0		0	0	0	0		0	556		556	WHO stage 4	WHO stage 3/4	0							1	0	0	1	0	0	0	0	0	1	0	0	0				25-40	0
310	Female	Active	27	18	444	20	0		0		0	0		0	0	0	0		0	554		554	WHO stage 2	WHO stage 1/2	0							1	1	0	0	0	0	0	0	0	1	0	0	0				25-40	0
311	Female	Active	1	2042	1061	2071	1	-92	1	264	1	0		0	0	0	0	4	1	134	444	578	WHO stage 3	WHO stage 3/4	0							0	0	0	0	0	0	0	0	1	0	1	0	0				<5	0
312	Female	Transferred Out	47	154	488		0		0		0	0		0	0	0	0		0	17		17	WHO stage 2	WHO stage 1/2	0							1	1	0	0	0	0	0	0	1	0	0	0	0				41-65	0
313	Female	Active	2	325	686	20	0		0		0	0		0	0	0	0		0	623		623	WHO stage 4	WHO stage 3/4	0							1	0	0	1	0	0	0	0	0	1	0	0	0				<5	0
314	Female	Transferred Out	27	90	341		0		0		0	0		0	0	0	0		0	223		223	WHO stage 3	WHO stage 3/4	0							1	1	0	0	0	0	0	0	1	0	0	0	0				25-40	0
315	Female	Active	32	144	762	20	1	-37	1		0	0		0	0	0	0		0	651		651	WHO stage 3	WHO stage 3/4	0							1	1	0	0	0	0	0	0	0	1	0	0	0				25-40	0
316	Female	Lost to Follow Up	36	263	630		1	-16	1		0	0		0	0	0	0		0	211		211	WHO stage 4	WHO stage 3/4	0							1	1	0	0	0	0	0	0	1	0	0	0	0				25-40	0
317	Female	Active	52	174	1071	20	0		0		0	0		1	0	0	0		0	585		585	WHO stage 3	WHO stage 3/4	0							1	1	0	0	0	0	0	0	0	1	0	0	0			59.1781	41-65	0
318	Female	Active	31	219	392	20	0		0		0	0		1	0	0	0		0	636		636	WHO stage 2	WHO stage 1/2	0							1	1	0	0	0	0	0	0	0	1	0	0	0			34.5836	25-40	0
319	Female	Active	15	195	513	20	0		0		0	0		0	0	0	0	25	1	517	65	582	WHO stage 2	WHO stage 1/2	0							0	0	0	0	0	0	0	0	0	1	0	0	0				12-24	0
320	Female	Active	29	366	412	20	0		0		0	0		0	0	0	0		0	616		616	WHO stage 2	WHO stage 1/2	0							1	1	0	0	0	0	0	0	0	1	0	0	0				25-40	0
321	Female	Active	27	4	368	20	0		0		0	0		0	0	0	0		0	574		574	WHO stage 3	WHO stage 3/4	0							1	1	0	0	0	0	0	0	0	1	0	0	0				25-40	0
322	Female	Active	37	130	467	20	0		0		0	0		0	0	0	0		0	599		599	WHO stage 2	WHO stage 1/2	0							1	1	0	0	0	0	0	0	0	1	0	0	0				25-40	0
323	Female	Transferred Out	50	102	742		0		0		0	0		0	0	0	0		0	128		128	WHO stage 4	WHO stage 3/4	0							1	1	0	0	0	0	0	0	1	0	0	0	0				41-65	0
324	Female	Active	33	488	833	89	0		0		0	0		1	0	0	0		0	563		563	WHO stage 1	WHO stage 1/2	0							0	0	0	0	0	0	0	0	0	0	0	0	0			39.6411	25-40	0
325	Female	Active	39	153	689	20	0		0		0	0		1	0	0	0		0	565		565	WHO stage 3	WHO stage 3/4	0							1	1	0	0	0	0	0	0	0	1	0	0	0			39.5836	25-40	0
326	Female	Active	33	124	502	20	1	-89	1		0	0		0	0	0	0		0	638		638	WHO stage 3	WHO stage 3/4	0							1	1	0	0	0	0	0	0	0	1	0	0	0				25-40	0
327	Female	Active	6	542	922	20	0		0		0	0		0	0	0	0		0	558		558	WHO stage 2	WHO stage 1/2	0							0	0	0	0	0	0	0	0	0	1	0	0	0				5-11	0
328	Female	Lost to Follow Up	36	73			0		0		0	0		0	0	0	0		0	2		2	WHO stage 2	WHO stage 1/2	0							0	0	0	0	0	0	0	0	1	0	0	0	0				25-40	1
329	Female	Active	8	226	444	20	0		0		0	0		0	0	0	0		0	521		521	WHO stage 2	WHO stage 1/2	0							0	0	0	0	0	0	0	0	0	1	0	0	0				5-11	0
330	Female	Deceased	29	127	666	20	0		0		0	0		1	0	1	0		0	476		476	WHO stage 2	WHO stage 1/2	0							1	1	0	0	0	0	0	0	0	1	0	0	0	Cancer of the cervix WHO 4		38.1068	25-40	0
331	Female	Active	46	204	964	20	0		0		0	0		1	0	0	0		0	547		547	WHO stage 2	WHO stage 1/2	0							1	1	0	0	0	0	0	0	0	1	0	0	0			47.4082	41-65	0
332	Female	Active	8	69	227	20	1	-166	1		0	0		0	0	0	0		0	592		592	WHO stage 3	WHO stage 3/4	0							0	0	0	0	0	0	0	0	0	1	0	0	0				5-11	0
333	Female	Active	39	63	178	20	1	-36	1		0	0		0	0	0	0		0	594		594	WHO stage 3	WHO stage 3/4	0							1	1	0	0	0	0	0	0	0	1	0	0	0				25-40	0
334	Female	Active	35	38	184	20	0		0		0	0		0	0	0	0	42	1	386	210	596	WHO stage 3	WHO stage 3/4	0							1	0	1	1	0	0	0	0	0	1	0	0	0				25-40	0
335	Female	Active	40	172	631	20	0		0		0	0		1	0	0	0		0	558		558	WHO stage 3	WHO stage 3/4	0							1	0	1	0	0	0	0	0	0	1	0	0	0			47.7726	25-40	0
336	Female	Lost to Follow Up	33	24	433		0		0		0	0		0	0	0	0		0	150		150	WHO stage 3	WHO stage 3/4	0							0	0	0	0	0	0	0	0	1	0	0	0	0				25-40	0
337	Female	Active	51	195	435	20	0		0		0	0		1	1	0	0		0	595		595	WHO stage 2	WHO stage 1/2	0							0	0	0	0	0	0	0	0	0	1	0	0	0			35.8274	41-65	0
338	Female	Active	28	475	622	20	0		0		0	0		0	0	0	0		0	556		556	WHO stage 1	WHO stage 1/2	0							1	1	0	0	0	0	0	0	0	1	0	0	0				25-40	0
339	Female	Active	53	88	491	95	0		0		0	0		1	0	0	0		0	613		613	WHO stage 1	WHO stage 1/2	0							1	1	0	0	0	0	0	0	0	0	0	0	0			60.7671	41-65	0
340	Female	Active	40	5	472	20	1	-10	1		0	0		0	0	0	0	47	1	355	244	599	WHO stage 3	WHO stage 3/4	0							1	1	0	0	0	0	0	0	0	1	0	0	0				25-40	0
341	Female	Active	43	59	675	20	0		0		0	0		1	0	0	0		0	604		604	WHO stage 2	WHO stage 1/2	0							1	1	0	0	0	0	0	0	0	1	0	0	0			49.6986	41-65	0
342	Female	Active	37	15	864	20	0		0		0	0		0	0	1	1	39	1	93	534	627	WHO stage 4	WHO stage 3/4	0							1	0	1	0	0	0	0	0	0	1	0	0	0	Kaposi's sarcoma WHO 4			25-40	0
343	Female	Transferred Out	17	26	581	20	1	-38	1		0	0		0	0	0	0		0	451		451	WHO stage 3	WHO stage 3/4	0							0	0	0	0	0	0	0	0	0	1	0	0	0				12-24	0
344	Female	Deceased	29	12	46		1	-42	1	53	1	0		0	0	0	0	31	1	82	4	86	WHO stage 4	WHO stage 3/4	1	Meningitis, cryptococcal	0					0	0	0	0	0	0	0	1	1	0	1	0	0				25-40	0
345	Female	Active	30	75	859	20	1	-3	1		0	0		0	0	0	0		0	614		614	WHO stage 3	WHO stage 3/4	0							1	1	0	1	0	0	0	0	0	1	0	0	0				25-40	0
346	Female	Active	45	194	795	20	0		0		0	1	-274	1	1	0	0		0	605		605	WHO stage 4	WHO stage 3/4	0							1	1	0	0	0	0	0	0	0	1	0	1	0			55.7945	41-65	0
347	Female	Active	41	59	575	20	0		0		0	0		1	0	0	0		0	626		626	WHO stage 1	WHO stage 1/2	0							1	1	1	1	0	0	0	0	0	1	0	0	0			52.0356	41-65	0
348	Female	Active	33	173	1229	20	0		0		0	0		0	0	0	0	37	1	230	314	544	WHO stage 3	WHO stage 3/4	0							1	1	0	0	0	0	0	0	0	1	0	0	0				25-40	0
349	Female	Active	50	98	305	20	0		0		0	0		0	0	0	0		0	634		634	WHO stage 2	WHO stage 1/2	0							1	0	1	0	0	0	0	0	0	1	0	0	0				41-65	0
350	Female	Active	43	285	659	20	0		0		0	0		1	0	0	0		0	611		611	WHO stage 2	WHO stage 1/2	0							1	1	0	1	0	0	0	0	0	1	0	0	0			36.2082	41-65	0
351	Female	Active	28	102	924	20	0		0		0	0		0	0	0	0		0	543		543	WHO stage 3	WHO stage 3/4	0							0	0	0	0	0	0	0	0	0	1	0	0	0				25-40	0
352	Female	Active	8	154	321	6431	0		0		0	0		0	0	0	0	19	1	588	4	592	WHO stage 4	WHO stage 3/4	0							0	0	0	0	0	0	0	0	1	0	0	0	0				5-11	0
353	Female	Transferred Out	46	216			0		0		0	0		0	0	0	0		0	125		125	WHO stage 3	WHO stage 3/4	0							0	0	0	0	0	0	0	0	1	0	0	0	0				41-65	0
354	Female	Active	36	183	631	20	0		0		0	1	-43	0	0	0	0		0	537		537	WHO stage 4	WHO stage 3/4	0							1	0	0	0	0	1	0	0	0	1	0	1	0				25-40	0
355	Female	Transferred Out	39	366	543		0		0		0	0		0	0	0	0		0	128		128	WHO stage 2	WHO stage 1/2	0							0	0	0	0	0	0	0	0	1	0	0	0	0				25-40	0
356	Female	Transferred Out	30	226	1156		0		0		0	0		0	0	0	0		0	430		430	WHO stage 4	WHO stage 3/4	0							1	0	0	1	0	0	0	0	1	0	0	0	0				25-40	0
357	Female	Active	13	407	588	33	0		0		0	0		0	0	0	0		0	558		558	WHO stage 2	WHO stage 1/2	0							0	0	0	0	0	0	0	0	0	1	0	0	0				12-24	0
358	Female	Active	35	181	718	20	0		0		0	0		1	0	0	0		0	574		574	WHO stage 2	WHO stage 1/2	0							1	0	0	0	0	1	0	0	0	1	0	0	0			41.8356	25-40	0
359	Female	Active	9	498	664	20	0		0		0	0		0	0	0	0	15	1	300	230	530	WHO stage 2	WHO stage 1/2	0							0	0	0	0	0	0	0	0	0	1	0	0	0				5-11	0
360	Female	Active	47	62	669	20	0		0		0	0		1	0	0	0		0	527		527	WHO stage 3	WHO stage 3/4	0							1	1	0	0	0	0	0	0	0	1	0	0	0			52.1644	41-65	0
361	Female	Active	45	197	509	20	0		0		0	0		0	0	0	0		0	643		643	WHO stage 3	WHO stage 3/4	0							1	0	0	1	0	0	0	0	0	1	0	0	0				41-65	0
362	Female	Active	34	310	394	20	0		0		0	0		0	0	0	0	38	1	155	455	610	WHO stage 3	WHO stage 3/4	0							0	0	0	0	0	0	0	0	0	1	0	0	0				25-40	0
363	Female	Active	32	66	614	20	0		0		0	1	-1	0	0	0	0		0	523		523	WHO stage 4	WHO stage 3/4	0							1	1	0	0	1	0	0	0	0	1	0	1	0				25-40	0
364	Female	Active	6	325	626	20	1	-26	1		0	0		0	0	0	0		0	587		587	WHO stage 3	WHO stage 3/4	0							0	0	0	0	0	0	0	0	0	1	0	0	0				5-11	0
365	Female	Active	30	209	682	20	1	-39	1		0	0		0	0	0	0		0	525		525	WHO stage 3	WHO stage 3/4	0							1	1	0	0	0	0	0	0	0	1	0	0	0				25-40	0
366	Female	Active	38	85	277	20	0		0		0	0		0	0	0	0		0	577		577	WHO stage 3	WHO stage 3/4	0							1	1	0	0	0	0	0	0	0	1	0	0	0				25-40	0
367	Female	Transferred Out	27	367	525		0		0		0	1	-97	0	0	0	0		0	69		69	WHO stage 1	WHO stage 1/2	0							0	0	0	0	0	0	0	0	1	0	0	1	0				25-40	0
368	Female	Active	55	202	915	20	0		0		0	0		1	0	0	0		0	561		561	WHO stage 2	WHO stage 1/2	0							1	1	0	0	0	0	0	0	0	1	0	0	0			60.4822	41-65	0
369	Female	Active	33	26	650	20	0		0		0	0		1	0	0	0		0	616		616	WHO stage 4	WHO stage 3/4	1	Meningitis, cryptococcal	1	Meningitis, cryptococcal				1	1	0	0	0	0	1	1	0	1	0	0	0			41.3205	25-40	0
370	Female	Active	25	670	826	20	0		0		0	0		0	0	0	0		0	548		548	WHO stage 2	WHO stage 1/2	0							1	1	1	0	0	0	0	0	0	1	0	0	0				12-24	0
371	Female	Active	43	97	603	20	0		0		0	0		1	0	0	0		0	559		559	WHO stage 3	WHO stage 3/4	0							1	0	0	1	0	0	0	0	0	1	0	0	0			34.789	41-65	0
372	Female	Active	10	221	569	20	1	-327	1		0	0		0	0	0	0		0	604		604	WHO stage 3	WHO stage 3/4	0							1	0	1	0	0	0	0	0	0	1	0	0	0				5-11	0
373	Female	Active	33	118	455	20	1	-4	1		0	0		0	0	0	0		0	582		582	WHO stage 4	WHO stage 3/4	0							1	0	0	0	0	1	0	0	0	1	0	0	0				25-40	0
374	Female	Active	42	258	568	20	1	315	0		0	0		0	0	0	0		0	657		657	WHO stage 2	WHO stage 1/2	0							1	1	0	0	0	0	0	0	0	1	1	0	0				41-65	0
375	Female	Active	6	184	1015	20	0		0		0	0		0	0	0	0		0	559		559	WHO stage 1	WHO stage 1/2	0							0	0	0	0	0	0	0	0	0	1	0	0	0				5-11	0
376	Female	Active	35	61	230	20	0		0		0	1	-182	0	0	0	0		0	611		611	WHO stage 4	WHO stage 3/4	0							0	0	0	0	0	0	0	0	0	1	0	1	0				25-40	0
377	Female	Active	46	352	482	20	0		0		0	0		1	0	0	0		0	544		544	WHO stage 2	WHO stage 1/2	0							1	1	0	0	0	0	0	0	0	1	0	0	0			56	41-65	0
378	Female	Active	32	51	534	20	0		0		0	0		0	0	0	0		0	605		605	WHO stage 3	WHO stage 3/4	0							0	0	0	0	0	0	0	0	0	1	0	0	0				25-40	0
379	Female	Active	14	226	696	20	0		0		0	0		0	0	0	0		0	564		564	WHO stage 3	WHO stage 3/4	0							0	0	0	0	0	0	0	0	0	1	0	0	0				12-24	0
380	Female	Active	52	101	391	20	0		0		0	0		1	0	0	0		0	591		591	WHO stage 2	WHO stage 1/2	0							0	0	0	0	0	0	0	0	0	1	0	0	0			52.274	41-65	0
381	Female	Active	36	55	482	20	0		0		0	0		0	0	0	0		0	561		561	WHO stage 1	WHO stage 1/2	0							1	0	0	1	0	0	0	0	0	1	0	0	0				25-40	0
382	Female	Active	36	45	329	20	0		0		0	0		0	0	0	0		0	538		538	WHO stage 2	WHO stage 1/2	0							1	1	0	0	0	0	0	0	0	1	0	0	0				25-40	0
383	Female	Active	39	152	366	20	0		0		0	1	127	1	0	0	0		0	536		536	WHO stage 2	WHO stage 1/2	0							1	0	1	0	0	0	0	0	0	1	0	0	1			42.5699	25-40	0
384	Female	Active	56	268	250	20	0		0		0	0		1	0	0	0		0	559		559	WHO stage 2	WHO stage 1/2	0							1	1	0	0	0	0	0	0	0	1	0	0	0			61.7863	41-65	0
385	Female	Deceased	16	111	100		0		0		0	1	372	0	0	0	0		0	372		372	WHO stage 2	WHO stage 1/2	0							0	0	0	0	0	0	0	0	1	0	0	0	1				12-24	0
386	Female	Lost to Follow Up	31	62	682		0		0		0	0		0	0	0	0		0	232		232	WHO stage 2	WHO stage 1/2	0							1	0	1	0	0	0	0	0	1	0	0	0	0				25-40	0
387	Female	Active	13	212	843	20	0		0		0	1	471	0	0	0	0		0	559		559	WHO stage 3	WHO stage 3/4	0							0	0	0	0	0	0	0	0	0	1	0	0	1				12-24	0
388	Female	Active	36	236	497	20	0		0		0	0		0	0	0	0		0	529		529	WHO stage 3	WHO stage 3/4	0							1	0	1	0	0	0	0	0	0	1	0	0	0				25-40	0
389	Female	Lost to Follow Up	35	53	354		0		0		0	0		0	0	0	0		0	130		130	WHO stage 4	WHO stage 3/4	1	Meningitis, cryptococcal	0					1	1	0	0	0	0	0	1	1	0	0	0	0				25-40	0
390	Female	Active	2	1542	1004	20	1	-17	1		0	0		0	0	0	0		0	540		540	WHO stage 3	WHO stage 3/4	0							0	0	0	0	0	0	0	0	0	1	0	0	0				<5	0
391	Female	Transferred Out	15	175	563		0		0		0	0		0	0	0	0		0	179		179	WHO stage 3	WHO stage 3/4	0							0	0	0	0	0	0	0	0	1	0	0	0	0				12-24	0
392	Female	Active	16	240	319	152	0		0		0	0		0	0	0	0	21	1	247	344	591	WHO stage 3	WHO stage 3/4	0							0	0	0	0	0	0	0	0	0	0	0	0	0				12-24	0
393	Female	Active	44	186	910	20	0		0		0	0		1	0	0	0		0	609		609	WHO stage 1	WHO stage 1/2	0							1	0	0	0	0	1	0	0	0	1	0	0	0			50.4055	41-65	0
394	Female	Active	11	218	453	20	1	13	0		0	0		0	0	0	0		0	547		547	WHO stage 3	WHO stage 3/4	0							0	0	0	0	0	0	0	0	0	1	1	0	0				5-11	0
395	Female	Active	48	82	279	29	0		0		0	0		0	0	0	0		0	558		558	WHO stage 3	WHO stage 3/4	0							1	1	0	0	0	0	0	0	0	1	0	0	0				41-65	0
396	Female	Active	42	92	620	20	0		0		0	0		0	0	0	0		0	593		593	WHO stage 2	WHO stage 1/2	0							1	1	0	0	0	0	0	0	0	1	0	0	0				41-65	0
397	Female	Active	39	162	472	20	0		0		0	0		0	0	0	0		0	551		551	WHO stage 2	WHO stage 1/2	0							1	1	0	0	0	0	0	0	0	1	0	0	0				25-40	0
398	Female	Active	3	389	688	20	0		0		0	0		0	0	0	0		0	557		557	WHO stage 3	WHO stage 3/4	0							0	0	0	0	0	0	0	0	0	1	0	0	0				<5	0
399	Female	Active	32	177	443	20	1	156	0		0	0		0	0	0	0		0	540		540	WHO stage 4	WHO stage 3/4	1	Meningitis, cryptococcal	2	Meningitis, cryptococcal	Meningitis, cryptococcal			1	1	0	0	0	0	1	1	0	1	1	0	0				25-40	0
400	Female	Active	44	142	652	20	0		0		0	0		0	0	0	0		0	521		521	WHO stage 3	WHO stage 3/4	0							1	1	0	0	0	0	0	0	0	1	0	0	0				41-65	0
401	Female	Active	29	88	536	20	0		0		0	0		0	0	0	0	31	1	100	460	560	WHO stage 3	WHO stage 3/4	0							1	0	0	1	0	0	0	0	0	1	0	0	0				25-40	0
402	Female	Active	10	176	243	20	0		0		0	0		0	0	0	0	21	1	540	16	556	WHO stage 3	WHO stage 3/4	0							0	0	0	0	0	0	0	0	0	1	0	0	0				5-11	0
403	Female	Active	36	55	703	40	0		0		0	0		0	0	0	0	40	1	188	357	545	WHO stage 3	WHO stage 3/4	0							1	0	0	1	0	0	0	0	0	1	0	0	0				25-40	0
404	Female	Active	13	3	596	446	1	-37	1		0	0		0	0	0	0	23	1	538	0	538	WHO stage 3	WHO stage 3/4	0							0	0	0	0	0	0	0	0	0	0	0	0	0				12-24	0
405	Female	Active	57	150	352	20	1	-4	1		0	0		0	0	0	0		0	610		610	WHO stage 3	WHO stage 3/4	0							1	1	0	0	1	0	0	0	0	1	0	0	0				41-65	0
406	Female	Lost to Follow Up	35	23	459		1	-158	1	35	1	0		0	0	0	0		0	275		275	WHO stage 4	WHO stage 3/4	0							1	1	0	0	0	0	0	0	1	0	1	0	0				25-40	0
407	Female	Active	33	143	494	20	1	-30	1		0	0		0	0	0	0		0	532		532	WHO stage 3	WHO stage 3/4	0							1	0	1	1	0	0	0	0	0	1	0	0	0				25-40	0
408	Female	Transferred Out	16	174	75		1	-421	1		0	0		0	0	0	0		0	159		159	WHO stage 4	WHO stage 3/4	0							0	0	0	0	0	0	0	0	1	0	0	0	0				12-24	0
409	Female	Active	37	37	153	20	0		0		0	0		0	0	0	0		0	561		561	WHO stage 3	WHO stage 3/4	0							1	0	0	1	0	0	0	0	0	1	0	0	0				25-40	0
410	Female	Deceased	12	11			1	-59	1		0	0		0	0	0	0		0	8		8	WHO stage 3	WHO stage 3/4	0							1	0	0	0	1	0	0	0	1	0	0	0	0				5-11	0
411	Female	Deceased	46	64	29	43049	1	421	0		0	1	405	0	0	0	0		0	427		427	WHO stage 2	WHO stage 1/2	0							1	1	0	0	0	0	0	0	1	0	1	0	1				41-65	0
412	Female	Active	56	46	533	20	1	0	0		0	0		0	0	0	0		0	594		594	WHO stage 3	WHO stage 3/4	0							1	1	0	0	0	0	0	0	0	1	0	0	0				41-65	0
413	Female	Active	30	311	415	20	0		0		0	0		0	0	0	0		0	531		531	WHO stage 1	WHO stage 1/2	0							1	1	0	0	0	0	0	0	0	1	0	0	0				25-40	0
414	Female	Active	11	224	867	18671	0		0		0	0		0	0	0	0	20	1	487	123	610	WHO stage 3	WHO stage 3/4	0							1	1	0	0	0	0	0	0	1	0	0	0	0				5-11	0
415	Female	Lost to Follow Up	32	28	495		1	-169	1		0	0		0	0	0	0		0	135		135	WHO stage 3	WHO stage 3/4	0							1	1	0	0	0	0	0	0	1	0	0	0	0				25-40	0
416	Female	Active	39	177	440	20	0		0		0	0		0	0	0	0		0	599		599	WHO stage 2	WHO stage 1/2	0							1	1	0	0	0	0	0	0	0	1	0	0	0				25-40	0
417	Female	Active	35	200	594	20	1	32	0		0	0		0	0	0	0		0	553		553	WHO stage 3	WHO stage 3/4	0							1	1	0	0	0	0	0	0	0	1	1	0	0				25-40	0
418	Female	Deceased	47	214	388		0		0		0	0		1	0	0	0		0	199		199	WHO stage 4	WHO stage 3/4	0							1	1	0	0	0	0	0	0	1	0	0	0	0			46.7781	41-65	0
419	Female	Active	12	29	488	20	0		0		0	0		0	0	0	0		0	555		555	WHO stage 3	WHO stage 3/4	0							0	0	0	0	0	0	0	0	0	1	0	0	0				5-11	0
420	Female	Active	34	175	1164	20	0		0		0	0		0	0	0	0		0	578		578	WHO stage 3	WHO stage 3/4	0							1	0	1	0	0	0	0	0	0	1	0	0	0				25-40	0
421	Female	Active	9	11	581	45	0		0		0	0		0	0	0	0	13	1	226	335	561	WHO stage 3	WHO stage 3/4	0							0	0	0	0	0	0	0	0	0	1	0	0	0				5-11	0
422	Female	Active	39	52	378	20	0		0		0	0		0	0	0	0		0	551		551	WHO stage 3	WHO stage 3/4	0							1	1	0	0	0	0	0	0	0	1	0	0	0				25-40	0
423	Female	Active	45	91	445	20	0		0		0	0		0	0	0	0		0	574		574	WHO stage 3	WHO stage 3/4	1	Meningitis, cryptococcal	0					1	1	0	0	0	0	0	1	0	1	0	0	0				41-65	0
424	Female	Active	35	39	426	20	0		0		0	0		0	0	0	0		0	573		573	WHO stage 3	WHO stage 3/4	0							1	1	0	0	0	0	0	0	0	1	0	0	0				25-40	0
425	Female	Active	30	197	610	20	0		0		0	0		0	0	0	0	36	1	320	312	632	WHO stage 4	WHO stage 3/4	0							1	0	1	0	0	0	0	0	0	1	0	0	0				25-40	0
426	Female	Active	35	203	551	20	0		0		0	0		0	0	0	0		0	543		543	WHO stage 2	WHO stage 1/2	0							1	1	0	0	0	0	0	0	0	1	0	0	0				25-40	0
427	Female	Active	38	44	817	20	0		0		0	0		0	0	0	0		0	551		551	WHO stage 1	WHO stage 1/2	0							1	1	0	0	0	0	0	0	0	1	0	0	0				25-40	0
428	Female	Active	33	18	325	20	0		0		0	0		0	0	0	0		0	550		550	WHO stage 3	WHO stage 3/4	0							1	0	1	0	0	0	0	0	0	1	0	0	0				25-40	0
429	Female	Active	28	50	597	20	0		0		0	1	-189	0	0	0	0		0	550		550	WHO stage 3	WHO stage 3/4	0							1	1	0	0	0	0	0	0	0	1	0	1	0				25-40	0
430	Female	Active	55	210	645	20	0		0		0	0		1	0	0	0		0	532		532	WHO stage 2	WHO stage 1/2	0							1	1	0	0	1	0	0	0	0	1	0	0	0			55.6192	41-65	0
431	Female	Active	29	345	609	20	0		0		0	1	31	1	0	0	0		0	549		549	WHO stage 3	WHO stage 3/4	0							1	1	0	0	0	0	0	0	0	1	0	0	1			37.4301	25-40	0
432	Female	Active	35	40	708	20	0		0		0	0		1	0	0	0		0	589		589	WHO stage 3	WHO stage 3/4	0							1	1	0	0	0	0	0	0	0	1	0	0	0			42.0438	25-40	0
433	Female	Active	39	58	877	20	0		0		0	0		1	0	0	0		0	636		636	WHO stage 2	WHO stage 1/2	0							1	1	0	0	0	0	0	0	0	1	0	0	0			45.6329	25-40	0
434	Female	Lost to Follow Up	17	89	247		0		0		0	0		0	0	0	0		0	204		204	WHO stage 2	WHO stage 1/2	0							0	0	0	0	0	0	0	0	1	0	0	0	0				12-24	0
435	Female	Active	35	57	459	20	0		0		0	0		0	0	0	0		0	547		547	WHO stage 4	WHO stage 3/4	0							0	0	0	0	0	0	0	0	0	1	0	0	0				25-40	0
436	Female	Active	6	1181	552	27	1	-1	1		0	0		0	0	0	0	17	1	543	42	585	WHO stage 3	WHO stage 3/4	0							0	0	0	0	0	0	0	0	0	1	0	0	0				5-11	0
437	Female	Lost to Follow Up	25	206	720		0		0		0	0		0	0	0	0		0	63		63	WHO stage 2	WHO stage 1/2	0							0	0	0	0	0	0	0	0	1	0	0	0	0				12-24	0
438	Female	Active	39	83	624	20	0		0		0	0		0	0	0	0		0	617		617	WHO stage 2	WHO stage 1/2	0							1	1	1	1	0	0	0	0	0	1	0	0	0				25-40	0
439	Female	Active	51	37	622	20	0		0		0	0		1	0	0	0		0	647		647	WHO stage 3	WHO stage 3/4	0							1	1	0	0	0	0	0	0	0	1	0	0	0			51.0603	41-65	0
440	Female	Active	9	96	422	20	0		0		0	0		0	0	0	0	19	1	528	35	563	WHO stage 3	WHO stage 3/4	0							0	0	0	0	0	0	0	0	0	1	0	0	0				5-11	0
441	Female	Active	44	142	248	20	0		0		0	0		0	0	0	0		0	576		576	WHO stage 3	WHO stage 3/4	0							1	1	0	0	0	0	0	0	0	1	0	0	0				41-65	0
442	Female	Transferred Out	36	12	37		0		0		0	0		0	0	0	0		0	22		22	WHO stage 3	WHO stage 3/4	0							0	0	0	0	0	0	0	0	1	0	0	0	0				25-40	0
443	Female	Active	32	127	448	20	1	567	0		0	0		0	0	0	0	34	1	80	537	617	WHO stage 3	WHO stage 3/4	0							1	1	0	0	0	0	0	0	0	1	1	0	0				25-40	0
444	Female	Active	44	238	412	20	1	-16	1		0	0		0	0	0	0		0	539		539	WHO stage 1	WHO stage 1/2	0							1	0	0	0	0	1	0	0	0	1	0	0	0				41-65	0
445	Female	Active	43	68	473	31	1	-175	1		0	0		0	0	0	0		0	548		548	WHO stage 3	WHO stage 3/4	0							1	1	0	0	0	0	0	0	0	1	0	0	0				41-65	0
446	Female	Active	37	187	370	20	0		0		0	0		0	0	0	0		0	632		632	WHO stage 3	WHO stage 3/4	0							1	1	0	0	0	0	0	0	0	1	0	0	0				25-40	0
447	Female	Active	67	125	766	20	0		0		0	0		1	1	0	0	68	1	60	574	634	WHO stage 2	WHO stage 1/2	0							1	1	1	0	0	0	0	0	0	1	0	0	0			74.8247	>65	0
448	Female	Active	30	181	685	20	0		0		0	0		1	0	0	0		0	632		632	WHO stage 2	WHO stage 1/2	0							1	1	1	0	0	0	0	0	0	1	0	0	0			37.7589	25-40	0
449	Female	Active	37	161	604	20	1	-17	1		0	0		0	0	0	0		0	558		558	WHO stage 2	WHO stage 1/2	0							1	1	0	0	0	0	0	0	0	1	0	0	0				25-40	0
450	Female	Active	57	36	330	20	0		0		0	0		1	0	0	0		0	615		615	WHO stage 2	WHO stage 1/2	0							1	1	0	0	0	0	0	0	0	1	0	0	0			60.6	41-65	0
451	Female	Active	56	227	513	20	0		0		0	0		1	0	0	0		0	544		544	WHO stage 1	WHO stage 1/2	0							1	0	1	0	0	0	0	0	0	1	0	0	0			60.2822	41-65	0
452	Female	Lost to Follow Up	22	92	367		0		0		0	0		0	0	0	0		0	139		139	WHO stage 1	WHO stage 1/2	0							0	0	0	0	0	0	0	0	1	0	0	0	0				12-24	0
453	Female	Transferred Out	9	165	239		1	-105	1		0	0		0	0	0	0		0	237		237	WHO stage 3	WHO stage 3/4	0							1	0	0	0	1	0	0	0	1	0	0	0	0				5-11	0
454	Female	Active	32	50	674	31	0		0		0	0		1	0	0	0		0	546		546	WHO stage 3	WHO stage 3/4	0							1	1	0	0	0	0	0	0	0	1	0	0	0			41.0767	25-40	0
455	Female	Active	30	184	228	20	1	6	0		0	0		0	0	0	0	41	1	523	36	559	WHO stage 4	WHO stage 3/4	0							1	0	1	0	0	0	0	0	0	1	1	0	0				25-40	0
456	Female	Active	48	131	392	20	1	-127	1	147	1	0		1	0	0	0		0	646		646	WHO stage 3	WHO stage 3/4	0							1	1	0	0	1	0	0	0	0	1	1	0	0			56.7288	41-65	0
457	Female	Active	50	94	348	20	0		0		0	0		1	0	1	0		0	587		587	WHO stage 4	WHO stage 3/4	0							1	1	0	0	0	0	0	0	0	1	0	0	0	Cancer of the cervix WHO 4		61.0904	41-65	0
458	Female	Transferred Out	36	82	250		0		0		0	0		0	0	0	0		0	86		86	WHO stage 4	WHO stage 3/4	0							1	0	0	0	0	1	0	0	1	0	0	0	0				25-40	0
459	Female	Active	45	164	238	20	1	545	0		0	1	449	0	0	0	0		0	560		560	WHO stage 3	WHO stage 3/4	0							1	0	1	0	0	0	0	0	0	1	1	0	1				41-65	0
460	Female	Active	37	77	699	20	1	-145	1	133	1	0		0	0	0	0		0	543		543	WHO stage 3	WHO stage 3/4	0							1	1	0	0	0	0	0	0	0	1	1	0	0				25-40	0
461	Female	Active	10	591	614	20	1	-50	1		0	0		0	0	0	0		0	542		542	WHO stage 3	WHO stage 3/4	0							0	0	0	0	0	0	0	0	0	1	0	0	0				5-11	0
462	Female	Active	4	452	665	20	0		0		0	0		0	0	0	0		0	542		542	WHO stage 2	WHO stage 1/2	0							0	0	0	0	0	0	0	0	0	1	0	0	0				<5	0
463	Female	Active	43	123	451	20	0		0		0	0		1	0	0	0		0	546		546	WHO stage 3	WHO stage 3/4	0							1	1	0	0	0	0	0	0	0	1	0	0	0			50.9342	41-65	0
464	Female	Active	8	350	110	120836	0		0		0	0		0	0	0	0		0	582		582	WHO stage 3	WHO stage 3/4	0							1	1	0	0	0	0	0	0	1	0	0	0	0				5-11	0
465	Female	Active	49	184	655	20	0		0		0	0		0	0	0	0		0	554		554	WHO stage 3	WHO stage 3/4	0							1	1	0	0	0	0	0	0	0	1	0	0	0				41-65	0
466	Female	Active	45	94	919	20	0		0		0	0		0	0	0	0		0	577		577	WHO stage 3	WHO stage 3/4	0							1	0	0	1	0	0	0	0	0	1	0	0	0				41-65	0
467	Female	Active	55	139	743	20	1	-8	1		0	0		1	0	0	0		0	632		632	WHO stage 3	WHO stage 3/4	0							1	1	0	0	0	0	0	0	0	1	0	0	0			61.8603	41-65	0
468	Female	Active	32	46	513	20	0		0		0	0		0	0	0	0		0	631		631	WHO stage 4	WHO stage 3/4	0							1	1	0	1	0	0	0	0	0	1	0	0	0				25-40	0
469	Female	Active	8	32	142	266	0		0		0	0		0	0	0	0		0	538		538	WHO stage 2	WHO stage 1/2	0							0	0	0	0	0	0	0	0	0	0	0	0	0				5-11	0
470	Female	Active	36	93	566	20	1	-5	1		0	0		1	0	0	0		0	531		531	WHO stage 3	WHO stage 3/4	0							0	0	0	0	0	0	0	0	0	1	0	0	0			42.8849	25-40	0
471	Female	Transferred Out	26	301	828	20	1	-14	1		0	1	-29	0	0	0	0	30	1	211	263	474	WHO stage 4	WHO stage 3/4	0							0	0	0	0	0	0	0	0	0	1	0	1	0				25-40	0
472	Female	Active	58	293	530	20	0		0		0	0		0	0	0	0		0	628		628	WHO stage 2	WHO stage 1/2	0							1	1	0	1	0	0	0	0	0	1	0	0	0				41-65	0
473	Female	Active	5	293	878	20	1	-18	1		0	0		0	0	0	0		0	536		536	WHO stage 3	WHO stage 3/4	0							0	0	0	0	0	0	0	0	0	1	0	0	0				<5	0
474	Female	Active	37	37	445	20	0		0		0	1	119	0	0	0	0		0	528		528	WHO stage 3	WHO stage 3/4	0							1	1	0	0	0	0	0	0	0	1	0	0	1				25-40	0
475	Female	Active	26	416	441	20	1	485	0		0	0		0	0	0	0		0	610		610	WHO stage 1	WHO stage 1/2	0							1	0	0	0	0	1	0	0	0	1	1	0	0				25-40	0
476	Female	Active	47	138	378	20	0		0		0	0		1	0	0	0		0	611		611	WHO stage 2	WHO stage 1/2	0							1	1	0	0	0	0	0	0	0	1	0	0	0			57.2055	41-65	0
477	Female	Transferred Out	13	186	638	20	0		0		0	0		0	0	0	0		0	528		528	WHO stage 3	WHO stage 3/4	0							0	0	0	0	0	0	0	0	0	1	0	0	0				12-24	0
478	Female	Transferred Out	35	52	643	20	0		0		0	0		0	0	0	0		0	522		522	WHO stage 4	WHO stage 3/4	0							0	0	0	0	0	0	0	0	0	1	0	0	0				25-40	0
479	Female	Active	35	212	1025	20	1	-280	1		0	0		1	0	0	0		0	652		652	WHO stage 2	WHO stage 1/2	0							1	1	0	0	0	0	0	0	0	1	0	0	0			40.0164	25-40	0
480	Female	Active	43	279	594	20	1	-94	1		0	0		0	0	0	0	48	1	132	401	533	WHO stage 2	WHO stage 1/2	0							1	1	0	0	0	0	0	0	0	1	0	0	0				41-65	0
481	Female	Active	45	161	637	20	0		0		0	0		0	0	0	0	54	1	501	54	555	WHO stage 3	WHO stage 3/4	0							0	0	0	0	0	0	0	0	0	1	0	0	0				41-65	0
482	Female	Active	33	104	598	20	0		0		0	0		1	0	0	0		0	555		555	WHO stage 1	WHO stage 1/2	0							1	0	0	0	0	1	0	0	0	1	0	0	0			35.3096	25-40	0
483	Female	Active	31	142	499	20	0		0		0	1	-10	1	0	0	0		0	548		548	WHO stage 4	WHO stage 3/4	0							1	1	0	0	0	0	0	0	0	1	0	1	0			39.4849	25-40	0
484	Female	Active	42	130	742	20	0		0		0	0		1	0	0	0	48	1	313	274	587	WHO stage 2	WHO stage 1/2	0							1	0	1	0	0	0	0	0	0	1	0	0	0			48.1205	41-65	0
485	Female	Transferred Out	15	64	795	20	0		0		0	0		0	0	0	0		0	471		471	WHO stage 3	WHO stage 3/4	0							1	0	0	1	0	0	0	0	0	1	0	0	0				12-24	0
486	Female	Active	7	241	616	4203	0		0		0	0		0	0	0	0		0	559		559	WHO stage 2	WHO stage 1/2	0							0	0	0	0	0	0	0	0	1	0	0	0	0				5-11	0
487	Female	Transferred Out	46	65	712		0		0		0	0		0	0	0	0		0	383		383	WHO stage 3	WHO stage 3/4	0							1	1	0	0	1	0	0	0	1	0	0	0	0				41-65	0
488	Female	Lost to Follow Up	43	123	580		1	-31	1		0	0		1	0	0	0		0	511		511	WHO stage 3	WHO stage 3/4	0							1	1	0	0	0	0	0	0	1	0	0	0	0			46.0137	41-65	0
489	Female	Active	33	69	397	20	0		0		0	0		0	0	0	0		0	593		593	WHO stage 2	WHO stage 1/2	0							1	1	0	0	0	0	0	0	0	1	0	0	0				25-40	0
490	Female	Active	38	180	598	20	1	435	0		0	0		0	0	0	0		0	610		610	WHO stage 1	WHO stage 1/2	0							1	1	0	0	0	0	0	0	0	1	1	0	0				25-40	0
491	Female	Active	43	104	256	20	0		0		0	0		1	0	1	0		0	579		579	WHO stage 3	WHO stage 3/4	0							1	1	1	0	0	0	0	0	0	1	0	0	0	Cancer of the cervix WHO 4		50.2274	41-65	0
492	Female	Transferred Out	57	32	289		0		0		0	0		0	0	0	0		0	125		125	WHO stage 4	WHO stage 3/4	0							0	0	0	0	0	0	0	0	1	0	0	0	0				41-65	0
493	Female	Deceased	34	75	223	106	0		0		0	1	444	0	0	1	0		0	444		444	WHO stage 3	WHO stage 3/4	0							1	1	0	0	0	0	0	0	0	0	0	0	1	Lymphoma, Non-Hodgkins WHO 4			25-40	0
494	Female	Active	33	130	749	20	0		0		0	0		0	0	0	0		0	615		615	WHO stage 2	WHO stage 1/2	0							1	1	0	0	0	0	0	0	0	1	0	0	0				25-40	0
495	Female	Active	10	41	494	20	0		0		0	0		0	0	0	0	12	1	92	459	551	WHO stage 3	WHO stage 3/4	0							0	0	0	0	0	0	0	0	0	1	0	0	0				5-11	0
496	Female	Active	48	153	382	20	1	94	0		0	0		0	0	0	0		0	558		558	WHO stage 3	WHO stage 3/4	0							1	0	0	0	0	1	0	0	0	1	1	0	0				41-65	0
497	Female	Transferred Out	45	148	141		0		0		0	0		0	0	0	0		0	49		49	WHO stage 1	WHO stage 1/2	0							0	0	0	0	0	0	0	0	1	0	0	0	0				41-65	0
498	Female	Active	36	307	513	20	0		0		0	0		0	0	0	0		0	629		629	WHO stage 2	WHO stage 1/2	0							0	0	0	0	0	0	0	0	0	1	0	0	0				25-40	0
499	Female	Active	52	135	315	20	0		0		0	0		1	0	0	0		0	580		580	WHO stage 2	WHO stage 1/2	0							1	1	0	0	0	0	0	0	0	1	0	0	0			60.6219	41-65	0
500	Female	Active	41	13	589	20	0		0		0	0		0	0	0	0	45	1	204	370	574	WHO stage 4	WHO stage 3/4	0							1	1	0	0	0	0	0	0	0	1	0	0	0				41-65	0
501	Female	Active	27	30	469	20	0		0		0	0		0	0	0	0	29	1	100	461	561	WHO stage 3	WHO stage 3/4	0							1	1	0	0	0	0	0	0	0	1	0	0	0				25-40	0
502	Female	Active	32	275	348	20	0		0		0	0		0	0	0	0	39	1	339	187	526	WHO stage 4	WHO stage 3/4	0							1	0	0	1	0	0	0	0	0	1	0	0	0				25-40	0
503	Female	Transferred Out	46	325	482		1	-251	1		0	0		0	0	0	0		0	30		30	WHO stage 3	WHO stage 3/4	0							0	0	0	0	0	0	0	0	1	0	0	0	0				41-65	0
504	Female	Active	34	231	527	20	0		0		0	0		0	0	0	0		0	605		605	WHO stage 1	WHO stage 1/2	0							1	1	0	0	0	0	0	0	0	1	0	0	0				25-40	0
505	Female	Active	47	64	290	20	1	-354	1		0	0		1	0	0	0		0	630		630	WHO stage 3	WHO stage 3/4	0							1	0	1	1	0	0	0	0	0	1	0	0	0			49.1288	41-65	0
506	Female	Active	31	109	352	20	0		0		0	0		0	0	0	0		0	579		579	WHO stage 4	WHO stage 3/4	0							1	1	0	0	1	0	0	0	0	1	0	0	0				25-40	0
507	Female	Active	39	77	562	28	0		0		0	1	19	0	0	0	0	48	1	463	84	547	WHO stage 2	WHO stage 1/2	0							0	0	0	0	0	0	0	0	0	1	0	0	1				25-40	0
508	Female	Active	9	243	649	20	0		0		0	0		0	0	0	0		0	548		548	WHO stage 3	WHO stage 3/4	0							0	0	0	0	0	0	0	0	0	1	0	0	0				5-11	0
509	Female	Active	17	45	626	20	0		0		0	0		0	0	0	0	25	1	387	136	523	WHO stage 4	WHO stage 3/4	0							0	0	0	0	0	0	0	0	0	1	0	0	0				12-24	0
510	Female	Active	42	20	216	20	0		0		0	0		0	0	0	0	52	1	529	24	553	WHO stage 2	WHO stage 1/2	0							1	0	1	0	0	0	0	0	0	1	0	0	0				41-65	0
511	Female	Active	16	134	421	20	1	-144	1	138	1	0		1	0	0	0		0	631		631	WHO stage 4	WHO stage 3/4	1	Meningitis, cryptococcal	0					1	0	1	0	0	0	1	0	0	1	1	0	0			18.6575	12-24	0
512	Female	Active	13	102	295	20	1	-29	1		0	0		0	0	0	0	22	1	475	53	528	WHO stage 3	WHO stage 3/4	0							0	0	0	0	0	0	0	0	0	1	0	0	0				12-24	0
513	Female	Active	31	126	637	20	0		0		0	0		0	0	0	0		0	643		643	WHO stage 2	WHO stage 1/2	0							1	0	1	0	0	0	0	0	0	1	0	0	0				25-40	0
514	Female	Active	32	146	1041	20	0		0		0	1	385	1	0	0	0		0	559		559	WHO stage 4	WHO stage 3/4	0							0	0	0	0	0	0	0	0	0	1	0	0	1			42.0822	25-40	0
515	Female	Transferred Out	34	9	411		0		0		0	0		0	0	0	0		0	99		99	WHO stage 3	WHO stage 3/4	0							0	0	0	0	0	0	0	0	1	0	0	0	0				25-40	0
516	Female	Active	14	40	344	20	0		0		0	0		0	0	0	0		0	522		522	WHO stage 2	WHO stage 1/2	0							0	0	0	0	0	0	0	0	0	1	0	0	0				12-24	0
517	Female	Active	51	57	371	20	0		0		0	1	252	1	0	0	0		0	597		597	WHO stage 4	WHO stage 3/4	0							1	1	0	0	0	0	0	0	0	1	0	0	1			55.8548	41-65	0
518	Female	Active	28	191	492	20	0		0		0	0		0	0	0	0		0	539		539	WHO stage 1	WHO stage 1/2	0							1	0	0	0	0	1	0	0	0	1	0	0	0				25-40	0
519	Female	Active	30	13	455	109	0		0		0	0		0	1	0	0	34	1	221	335	556	WHO stage 2	WHO stage 1/2	1	Meningitis, cryptococcal	0					1	0	0	1	1	0	0	1	0	0	0	0	0				25-40	0
520	Female	Active	30	78	624	20	0		0		0	0		0	0	0	0		0	553		553	WHO stage 3	WHO stage 3/4	0							1	1	1	0	0	0	0	0	0	1	0	0	0				25-40	0
521	Female	Active	15	9	190	20	0		0		0	0		0	0	0	0	16	1	48	472	520	WHO stage 3	WHO stage 3/4	0							1	0	0	0	1	0	0	0	0	1	0	0	0				12-24	0
522	Female	Active	37	165	561	20	0		0		0	0		0	0	0	0		0	520		520	WHO stage 3	WHO stage 3/4	0							1	1	0	0	0	0	0	0	0	1	0	0	0				25-40	0
523	Female	Transferred Out	22	329	718		0		0		0	0		0	0	0	0		0	82		82	WHO stage 1	WHO stage 1/2	0							1	0	0	0	0	1	0	0	1	0	0	0	0				12-24	0
524	Female	Active	5	13	324	20	0		0		0	0		0	0	0	0	15	1	538	71	609	WHO stage 1	WHO stage 1/2	0							0	0	0	0	0	0	0	0	0	1	0	0	0				<5	0
525	Female	Transferred Out	30	32	83		1	21	0		0	0		0	0	0	0		0	164		164	WHO stage 2	WHO stage 1/2	0							1	1	0	0	0	0	0	0	1	0	1	0	0				25-40	0
526	Female	Transferred Out	46	139	368		0		0		0	0		0	0	0	0		0	50		50	WHO stage 3	WHO stage 3/4	0							0	0	0	0	0	0	0	0	1	0	0	0	0				41-65	0
527	Female	Deceased	42	7	324	39	1	52	0		0	0		0	0	0	0	44	1	80	421	501	WHO stage 3	WHO stage 3/4	0							1	0	0	0	0	1	0	0	0	1	1	0	0				41-65	0
528	Female	Active	40	379	758	20	0		0		0	0		1	0	0	0		0	613		613	WHO stage 2	WHO stage 1/2	0							1	1	1	0	0	0	0	0	0	1	0	0	0			49.1945	25-40	0
529	Female	Active	4	55	800	20	0		0		0	0		0	0	0	0		0	560		560	WHO stage 2	WHO stage 1/2	0							1	0	0	0	0	1	0	0	0	1	0	0	0				<5	0
530	Female	Active	37	68	997	20	1	-24	1		0	0		0	0	0	0		0	538		538	WHO stage 3	WHO stage 3/4	0							1	1	0	0	0	0	0	0	0	1	0	0	0				25-40	0
531	Female	Deceased	6	359	222	20	1	64	0		0	0		0	0	0	0		0	545		545	WHO stage 3	WHO stage 3/4	0							0	0	0	0	0	0	0	0	0	1	1	0	0				5-11	0
532	Female	Lost to Follow Up	29	245	250		0		0		0	0		0	0	0	0		0	126		126	WHO stage 2	WHO stage 1/2	0							0	0	0	0	0	0	0	0	1	0	0	0	0				25-40	0
533	Female	Active	44	180	834	20	0		0		0	0		0	0	0	0		0	558		558	WHO stage 3	WHO stage 3/4	0							0	0	0	0	0	0	0	0	0	1	0	0	0				41-65	0
534	Female	Active	45	168	386	20	1	-128	1		0	0		0	0	0	0		0	603		603	WHO stage 2	WHO stage 1/2	0							0	0	0	0	0	0	0	0	0	1	0	0	0				41-65	0
535	Female	Lost to Follow Up	34	152	458		1	-17	1		0	0		0	0	0	0		0	181		181	WHO stage 3	WHO stage 3/4	0							0	0	0	0	0	0	0	0	1	0	0	0	0				25-40	0
536	Female	Deceased	30	52	162		0		0		0	0		0	0	0	0		0	65		65	WHO stage 4	WHO stage 3/4	1	Meningitis, cryptococcal	0					1	0	0	0	0	1	1	0	1	0	0	0	0				25-40	0
537	Female	Active	39	117	316	20	1	-85	1	536	1	0		0	0	0	0		0	638		638	WHO stage 3	WHO stage 3/4	0							1	1	0	1	0	0	0	0	0	1	1	0	0				25-40	0
538	Female	Active	35	136	800	20	1	32	0	397	1	0		0	0	0	0	44	1	473	175	648	WHO stage 3	WHO stage 3/4	0							1	1	0	0	0	0	0	0	0	1	1	0	0				25-40	0
539	Female	Active	9	138	281	20	0		0		0	0		0	0	0	0	19	1	495	43	538	WHO stage 3	WHO stage 3/4	0							0	0	0	0	0	0	0	0	0	1	0	0	0				5-11	0
540	Female	Active	43	21	507	20	0		0		0	0		1	0	0	0		0	550		550	WHO stage 2	WHO stage 1/2	0							1	0	1	0	0	0	0	0	0	1	0	0	0			49.8849	41-65	0
541	Female	Active	24	125	727	20	0		0		0	0		0	0	0	0		0	611		611	WHO stage 2	WHO stage 1/2	0							1	0	0	1	0	0	0	0	0	1	0	0	0				12-24	0
542	Female	Active	7	458	516	20	0		0		0	0		0	0	0	0		0	559		559	WHO stage 3	WHO stage 3/4	0							0	0	0	0	0	0	0	0	0	1	0	0	0				5-11	0
543	Female	Active	30	26	498	20	1	-13	1		0	0		0	0	0	0		0	579		579	WHO stage 3	WHO stage 3/4	0							0	0	0	0	0	0	0	0	0	1	0	0	0				25-40	0
544	Female	Lost to Follow Up	49	113			0		0		0	0		0	0	0	0		0	18		18	WHO stage 3	WHO stage 3/4	0							0	0	0	0	0	0	0	0	1	0	0	0	0				41-65	1
545	Female	Deceased	11	118	386	1980	1	-59	1		0	0		0	0	0	0		0	441		441	WHO stage 3	WHO stage 3/4	0							0	0	0	0	0	0	0	0	1	0	0	0	0				5-11	0
546	Female	Active	37	270	692	20	0		0		0	0		1	0	0	0		0	615		615	WHO stage 1	WHO stage 1/2	0							1	1	0	0	0	0	0	0	0	1	0	0	0			42.8603	25-40	0
547	Female	Transferred Out	40	139	339		0		0		0	0		0	0	0	0		0	243		243	WHO stage 1	WHO stage 1/2	0							1	0	1	0	0	0	0	0	1	0	0	0	0				25-40	0
548	Female	Active	42	55	386	20	0		0		0	0		0	0	0	0	51	1	457	67	524	WHO stage 3	WHO stage 3/4	0							1	1	0	0	0	0	0	0	0	1	0	0	0				41-65	0
549	Female	Active	9	168	133	177952	1	-60	1		0	0		0	0	0	0		0	637		637	WHO stage 3	WHO stage 3/4	0							0	0	0	0	0	0	0	0	1	0	0	0	0				5-11	0
550	Female	Active	41	30	269	21170	0		0		0	0		1	1	1	0	42	1	64	578	642	WHO stage 4	WHO stage 3/4	0							1	1	0	0	0	0	0	0	1	0	0	0	0	Cancer of the cervix WHO 4		41.3452	41-65	0
551	Female	Active	41	58	215	20	1	83	0		0	0		1	0	0	0		0	548		548	WHO stage 3	WHO stage 3/4	0							1	1	0	0	0	0	0	0	0	1	1	0	0			48.2247	41-65	0
552	Female	Lost to Follow Up	30	14			0		0		0	0		0	0	0	0		0	8		8		WHO stage 3/4	0							0	0	0	0	0	0	0	0	1	0	0	0	0				25-40	1
553	Female	Active	32	172	727	20	0		0		0	0		0	0	0	0		0	554		554	WHO stage 3	WHO stage 3/4	0							1	0	1	0	0	0	0	0	0	1	0	0	0				25-40	0
554	Female	Active	37	17	512	20	0		0		0	0		0	0	0	0		0	554		554	WHO stage 4	WHO stage 3/4	0							1	1	0	0	0	0	0	0	0	1	0	0	0				25-40	0
555	Female	Active	35	256	974	20	0		0		0	0		0	0	0	0		0	603		603	WHO stage 2	WHO stage 1/2	0							1	0	1	0	0	0	0	0	0	1	0	0	0				25-40	0
556	Female	Active	26	271	344	20	0		0		0	0		0	0	0	0		0	527		527	WHO stage 1	WHO stage 1/2	0							0	0	0	0	0	0	0	0	0	1	0	0	0				25-40	0
557	Female	Transferred Out	32	16	123		0		0		0	0		0	0	0	0		0	377		377	WHO stage 3	WHO stage 3/4	0							1	1	0	1	0	0	0	0	1	0	0	0	0				25-40	0
558	Female	Transferred Out	53	30	295		1	-14	1		0	0		0	0	0	0		0	74		74	WHO stage 3	WHO stage 3/4	0							0	0	0	0	0	0	0	0	1	0	0	0	0				41-65	0
559	Female	Active	42	140	709	20	0		0		0	0		0	0	0	0		0	586		586	WHO stage 3	WHO stage 3/4	0							1	1	0	0	0	0	0	0	0	1	0	0	0				41-65	0
560	Female	Active	24	504	611	20	0		0		0	0		0	0	0	0		0	589		589	WHO stage 2	WHO stage 1/2	0							1	1	0	0	0	0	0	0	0	1	0	0	0				12-24	0
561	Female	Active	38	94	396	20	0		0		0	1	-46	0	0	0	0		0	585		585	WHO stage 4	WHO stage 3/4	0							0	0	0	0	0	0	0	0	0	1	0	1	0				25-40	0
562	Female	Active	31	185	786	20	0		0		0	0		0	0	0	0		0	580		580	WHO stage 3	WHO stage 3/4	0							1	0	1	0	0	0	0	0	0	1	0	0	0				25-40	0
563	Female	Active	13	32	1088	20	0		0		0	0		0	0	0	0		0	614		614	WHO stage 4	WHO stage 3/4	0							0	0	0	0	0	0	0	0	0	1	0	0	0				12-24	0
564	Female	Active	27	36	446	20	1	-15	1		0	0		0	0	0	0		0	561		561	WHO stage 3	WHO stage 3/4	0							1	1	0	0	0	0	0	0	0	1	0	0	0				25-40	0
565	Female	Active	33	335	446	20	0		0		0	0		0	0	0	0		0	555		555	WHO stage 1	WHO stage 1/2	0							1	0	0	0	0	1	0	0	0	1	0	0	0				25-40	0
566	Female	Transferred Out	31	223			0		0		0	0		0	0	0	0		0	130		130	WHO stage 1	WHO stage 1/2	0							0	0	0	0	0	0	0	0	1	0	0	0	0				25-40	0
567	Female	Active	4	479	825	20	0		0		0	0		0	0	0	0		0	592		592	WHO stage 3	WHO stage 3/4	0							0	0	0	0	0	0	0	0	0	1	0	0	0				<5	0
568	Female	Active	13	69	345	20	0		0		0	0		0	0	0	0	16	1	148	432	580	WHO stage 2	WHO stage 1/2	0							0	0	0	0	0	0	0	0	0	1	0	0	0				12-24	0
569	Female	Active	24	257	972	20	0		0		0	0		0	0	0	0		0	524		524	WHO stage 2	WHO stage 1/2	0							1	0	0	0	0	1	0	0	0	1	0	0	0				12-24	0
570	Female	Active	9	431	346	20	0		0		0	0		0	0	0	0	11	1	80	551	631	WHO stage 3	WHO stage 3/4	0							0	0	0	0	0	0	0	0	0	1	0	0	0				5-11	0
571	Female	Transferred Out	36	53	248		0		0		0	1	59	0	0	0	0		0	118		118	WHO stage 4	WHO stage 3/4	1	Meningitis, cryptococcal	0					1	1	0	0	0	0	0	1	1	0	0	0	1				25-40	0
572	Female	Active	33	85	599	20	0		0		0	0		0	0	0	0		0	581		581	WHO stage 2	WHO stage 1/2	0							1	0	1	0	0	0	0	0	0	1	0	0	0				25-40	0
573	Female	Transferred Out	36	102	185		1	-12	1		0	0		0	0	0	0		0	102		102	WHO stage 3	WHO stage 3/4	0							1	1	0	0	0	0	0	0	1	0	0	0	0				25-40	0
574	Female	Active	41	63	672	20	0		0		0	0		0	0	0	0		0	575		575	WHO stage 3	WHO stage 3/4	0							1	1	0	0	0	0	0	0	0	1	0	0	0				41-65	0
575	Female	Active	47	78	288	20	1	77	0		0	0		1	0	0	0		0	551		551	WHO stage 3	WHO stage 3/4	0							1	1	0	0	1	0	0	0	0	1	1	0	0			56.3069	41-65	0
576	Female	Transferred Out	36	61	323		0		0		0	0		0	0	0	0		0	185		185	WHO stage 3	WHO stage 3/4	0							1	0	1	0	0	0	0	0	1	0	0	0	0				25-40	0
577	Female	Lost to Follow Up	52	130	430		0		0		0	0		0	0	0	0		0	182		182	WHO stage 3	WHO stage 3/4	0							1	1	1	0	0	0	0	0	1	0	0	0	0				41-65	0
578	Female	Active	33	102	563	20	1	-22	1		0	0		0	0	0	0		0	536		536	WHO stage 4	WHO stage 3/4	0							1	0	1	0	0	0	0	0	0	1	0	0	0				25-40	0
579	Female	Active	38	63	743	20	1	5	0		0	0		0	0	0	0		0	563		563	WHO stage 3	WHO stage 3/4	0							1	0	1	0	0	0	0	0	0	1	1	0	0				25-40	0
580	Female	Active	2	787	473	32624	0		0		0	0		0	0	0	0		0	539		539	WHO stage 1	WHO stage 1/2	0							0	0	0	0	0	0	0	0	1	0	0	0	0				<5	0
581	Female	Transferred Out	39	213	293		0		0		0	0		0	0	0	0		0	56		56	WHO stage 3	WHO stage 3/4	0							0	0	0	0	0	0	0	0	1	0	0	0	0				25-40	0
582	Female	Active	47	131	479	20	1	230	0		0	0		1	0	0	0		0	579		579	WHO stage 3	WHO stage 3/4	0							0	0	0	0	0	0	0	0	0	1	1	0	0			50.1808	41-65	0
583	Female	Active	31	39	178	1544	1	-50	1	48	1	0		0	0	0	0	42	1	556	73	629	WHO stage 3	WHO stage 3/4	0							1	1	1	0	0	0	0	0	1	0	1	0	0				25-40	0
584	Female	Lost to Follow Up	38	155	372		0		0		0	1	-377	0	0	0	0		0	51		51	WHO stage 3	WHO stage 3/4	0							1	1	0	0	0	0	0	0	1	0	0	1	0				25-40	1
585	Female	Active	44	553	155	250	0		0		0	0		1	0	0	0		0	544		544	WHO stage 2	WHO stage 1/2	0							1	1	0	0	0	0	0	0	0	0	0	0	0			45.6438	41-65	0
586	Female	Active	38	125	477	20	1	-25	1		0	0		0	0	0	0		0	548		548	WHO stage 2	WHO stage 1/2	0							1	1	0	0	0	0	0	0	0	1	0	0	0				25-40	0
587	Female	Active	32	97	371	20	0		0		0	0		1	0	0	0		0	533		533	WHO stage 1	WHO stage 1/2	0							1	1	0	0	0	0	0	0	0	1	0	0	0			38.4877	25-40	0
588	Female	Active	11	14	744	20	1	-106	1		0	0		0	0	0	0		0	617		617	WHO stage 2	WHO stage 1/2	0							0	0	0	0	0	0	0	0	0	1	0	0	0				5-11	0
589	Female	Transferred Out	9	201	322		0		0		0	0		0	0	0	0		0	34		34	WHO stage 2	WHO stage 1/2	0							0	0	0	0	0	0	0	0	1	0	0	0	0				5-11	0
590	Female	Lost to Follow Up	44	15	419		1	-173	1		0	0		0	0	0	0		0	224		224	WHO stage 3	WHO stage 3/4	0							0	0	0	0	0	0	0	0	1	0	0	0	0				41-65	0
591	Female	Active	34	51	567	20	0		0		0	0		0	0	0	0		0	563		563	WHO stage 3	WHO stage 3/4	0							0	0	0	0	0	0	0	0	0	1	0	0	0				25-40	0
592	Female	Active	3	493	597	20	0		0		0	0		0	0	0	0		0	548		548	WHO stage 3	WHO stage 3/4	0							1	0	0	0	0	1	0	0	0	1	0	0	0				<5	0
593	Female	Deceased	44	158	425		0		0		0	0		1	1	0	0		0	478		478	WHO stage 2	WHO stage 1/2	0							1	1	0	0	0	0	0	0	1	0	0	0	0			48.263	41-65	0
594	Female	Lost to Follow Up	12	65			1	-11	1		0	0		0	0	0	0		0	6		6	WHO stage 4	WHO stage 3/4	0							0	0	0	0	0	0	0	0	1	0	0	0	0				5-11	1
595	Female	Active	50	134	404	20	0		0		0	0		1	0	0	0		0	651		651	WHO stage 2	WHO stage 1/2	0							1	1	0	0	0	0	0	0	0	1	0	0	0			61.8219	41-65	0
596	Female	Active	10	45	535	20	0		0		0	0		0	0	0	0		0	559		559	WHO stage 2	WHO stage 1/2	0							0	0	0	0	0	0	0	0	0	1	0	0	0				5-11	0
597	Female	Deceased	12	368	905		1	-91	1		0	0		0	0	0	0		0	547		547	WHO stage 3	WHO stage 3/4	0							0	0	0	0	0	0	0	0	1	0	0	0	0				5-11	0
598	Female	Active	28	159	715	20	0		0		0	0		0	0	0	0	33	1	273	311	584	WHO stage 3	WHO stage 3/4	0							1	0	1	0	0	0	0	0	0	1	0	0	0				25-40	0
599	Female	Active	47	325	594	20	1	-47	1		0	0		1	0	0	0		0	543		543	WHO stage 3	WHO stage 3/4	0							1	1	0	0	0	0	0	0	0	1	0	0	0			53.2137	41-65	0
600	Female	Active	35	88	569	20	0		0		0	0		1	0	0	0		0	629		629	WHO stage 3	WHO stage 3/4	0							1	0	1	0	0	0	0	0	0	1	0	0	0			37.6438	25-40	0
601	Female	Transferred Out	40	341	606		0		0		0	0		0	0	0	0		0	104		104	WHO stage 1	WHO stage 1/2	0							0	0	0	0	0	0	0	0	1	0	0	0	0				25-40	0
602	Female	Lost to Follow Up	20	59			0		0		0	0		0	0	0	0		0	9		9	WHO stage 4	WHO stage 3/4	0							0	0	0	0	0	0	0	0	1	0	0	0	0				12-24	1
603	Female	Active	39	156	817	20	0		0		0	0		0	0	0	0		0	618		618	WHO stage 4	WHO stage 3/4	0							1	1	0	0	0	0	0	0	0	1	0	0	0				25-40	0
604	Female	Active	12	483	667	32	0		0		0	0		1	0	0	0		0	579		579	WHO stage 3	WHO stage 3/4	0							0	0	0	0	0	0	0	0	0	1	0	0	0			21.0027	5-11	0
605	Female	Active	37	83	446	20	0		0		0	0		0	0	0	0		0	545		545	WHO stage 4	WHO stage 3/4	0							1	0	1	0	0	0	0	0	0	1	0	0	0				25-40	0
[truncated: 9 more columns]
